# Supplementary material for: Impact of Soil Microbes and Oxygen Availability on Bacterial Community Structure of Decomposing Poultry Carcasses
Source: Animals (Basel). 2021 Oct 11;11(10):2937. doi: 10.3390/ani11102937 (PMC8532636; doi:10.3390/ani11102937)
Supplement: Supplementary file 1 [file animals-11-02937-s001.zip]

Archive with 2 entries (2 files):
- animals-1389998_Supplementary figures 09.14.pdf
- animals-1389998_Supplementary tables 09.14.xlsx
