# Supplementary material for: Impact of Soil Microbes and Oxygen Availability on Bacterial Community Structure of Decomposing Poultry Carcasses
Source: Animals (Basel). 2021 Oct 11;11(10):2937. doi: 10.3390/ani11102937 (PMC8532636; doi:10.3390/ani11102937)
Supplement: Supplementary file 1 [file animals-11-02937-s001.zip › animals-1389998_Supplementary tables 09.14.xlsx]

## Sheet: Supplementary Table 1
Table S1. Changes in the moisture content (%) and pH during decomposition of poultry carcasses in different burial set-ups
	Parameter	Burial set-ups	Day					p value*	Two-way ANOVA
									B			D			B × D			Overall
			0	5	10	30	60		df	F	p value	df	F	p value	df	F	p value	df	F	p value
	Moisture	UA	30.12 z	36.05 b,y	40.02 b,x	44.17 b,w	44.5 d,w	<.0001	3	52.84	<.0001	4	90.65	<.0001	12	7.69	<.0001	19	7.69	<.0001
		SA	30.12 y	34.76 b,x	36.24 b,x	46.18 b,w	46.47 c,w	<.0001
		UAn	30.11 y	46.82 a,x	61.16 a,w	50.91 ab,x	50.68 b,x	<.0001
		SAn	30.12 y	44.97 a,x	59.5 a,w	58.03 a,w	57.44 a,wx	<.0001
	p value#		0.9572	0.0003	0.0011	0.0044	<.0001
	pH	UA	6.16 a,y	8.23 a,x	8.05 a,x	8.80 a,w	8.86 a,w	<.0001	3	116.91	<.0001	4	342.55	<.0001	12	11.1	<.0001	19	97.59	<.0001
		SA	6.02 b,y	7.64 a,x	7.7 ab,x	8.76 a,w	8.80 b,w	<.0001
		UAn	6.16 a,z	6.43 b,y	7.15 c,x	7.74 c,w	7.86 d,w	<.0001
		SAn	6.02 b,z	6.42 b,y	7.25 bc,x	7.85 b,w	7.91 c,w	<.0001
	p value#		<.0001	0.0004	0.0011	<.0001	<.0001
	UA, unsterilized soil - aerobic condition; SA, sterilized soil - aerobic condition; UAn, unsterilized soil - anaerobic condition; and SAn, sterilized soil - anaerobic condition. The 0, 5, 10, 30, and 60 represent the sampling period.
	B, main effect of burial set-up; D, main effect of decomposition day; B × D, interaction
	df, degrees of freedom; F, F-value
	#p value of the data in the same column
	a-d in the same column indicate the significant differences (p < 0.05) between burial set-ups at each sampling day.
	*p value of data in the same row
	w-z in the same row indicate the significant differences (p < 0.05) between sampling period of each burial set-up.

## Sheet: Supplementary Table 2
Table S2. Alpha diversity indices during decomposition of poultry carcasses in different burial set-ups
	Alpha diversity	Burial set-ups	Day					p value*	Two-way ANOVA
									B			D			B × D			Overall
			0	5	10	30	60		df	F	p value	df	F	p value	df	F	p value	df	F	p value
	Chao1	UA	866.48 a,w	453.77 a,x	374.20 a,x	241.10 b,y	124.03 c,y	<.0001	3	207.28	<.0001	4	592.3	<.0001	12	14.39	<.0001	19	166.51	<.0001
		SA	642.32 b,w	109.97 c,y	110.55 b,y	106.93 c,y	216.11 b,x	<.0001
		UAn	900.10 a,w	351.60 b,x	382.24 a,x	277.82 a,y	393.29 a,x	<.0001
		SAn	625.98 b,w	86.99 c,xy	96.07 b,xy	71.44 d,y	115.21 c,x	<.0001
	p value#		0.002	<.0001	<.0001	<.0001	<.0001
	Shannon index	UA	5.60 a,w	4.44 a,wx	4.10 a,wx	3.27 x	3.48 ab,x	0.007	3	16.85	<.0001	4	29.81	<.0001	12	1.22	<.0001	19	9.71	<.0001
		SA	4.82 b,w	2.55 b,x	3.08 ab,x	2.85 x	3.73 ab,wx	0.0017
		UAn	5.63 a,w	4.14 a,x	4.16 a,x	3.52 x	3.91 a,x	0.0084
		SAn	4.80 b,w	3.03 ab,x	2.77 b,x	2.27 x	2.63 b,x	0.0007
	p value#		0.0022	0.0092	0.0209	0.3276	0.0297
	UA, unsterilized soil - aerobic condition; SA, sterilized soil - aerobic condition; UAn, unsterilized soil - anaerobic condition; and SAn, sterilized soil - anaerobic condition. The 0, 5, 10, 30, and 60 represent the sampling period.
	B, main effect of burial set-up; D, main effect of decomposition day; B × D, interaction
	df, degrees of freedom; F, F-value
	#p value of the data in the same column
	a-d in the same column indicate the significant differences (p < 0.05) between burial set-ups at each sampling day.
	*p value of data in the same row
	w-z in the same row indicate the significant differences (p < 0.05) between sampling period of each burial set-up.

## Sheet: Supplementary Table 3
Table S3. Taxonomic classification of shared bacterial ASVs present in SA, UA, SAn, and UAn samples
	Classification	Burial set-up
	Bacteria; Firmicutes; Bacilli; Bacillales; Bacillales_unclassified_f; Bacillales_unclassified_g; [Bacillus] thermocloacae	UA|SA|UAn|SAn
	Bacteria; Firmicutes; Clostridia; Eubacteriales; Lachnospiraceae; Lachnoclostridium; [Clostridium] hylemonae	UA|SA|UAn|SAn
	Bacteria; Firmicutes; Erysipelotrichia; Erysipelotrichales; Erysipelotrichaceae; Erysipelatoclostridium; [Clostridium] saccharogumia	UA|SA|UAn|SAn
	Bacteria; Firmicutes; Erysipelotrichia; Erysipelotrichales; Erysipelotrichaceae; Erysipelatoclostridium; [Clostridium] spiroforme	UA|SA|UAn|SAn
	Bacteria; Actinobacteria; Coriobacteriia; Coriobacteriales; Coriobacteriaceae; Enorma; [Collinsella] massiliensis	UA|SA|UAn|SAn
	Bacteria; Firmicutes; Clostridia; Eubacteriales; Peptostreptococcaceae; Paeniclostridium; [Eubacterium] tenue	UA|SA|UAn|SAn
	Bacteria; Firmicutes; Clostridia; Eubacteriales; Lachnospiraceae; Mediterraneibacter; [Ruminococcus] lactaris	UA|SA|UAn|SAn
	Bacteria; Firmicutes; Clostridia; Eubacteriales; Lachnospiraceae; Mediterraneibacter; [Ruminococcus] torques	UA|SA|UAn|SAn
	Bacteria; Firmicutes; Clostridia; Eubacteriales; Lachnospiraceae; Acetatifactor; Acetatifactor muris	UA|SA|UAn|SAn
	Bacteria; Firmicutes; Clostridia; Eubacteriales; Oscillospiraceae; Acetivibrio; Acetivibrio saccincola	UA|SA|UAn|SAn
	Bacteria; Proteobacteria; Gammaproteobacteria; Gammaproteobacteria_unclassified_o; Gammaproteobacteria_unclassified_f; Acidibacter; Acidibacter ferrireducens	UA|SA|UAn|SAn
	Bacteria; Actinobacteria; Acidimicrobiia; Acidimicrobiales; Acidimicrobiaceae; Aciditerrimonas; Aciditerrimonas ferrireducens	UA|SA|UAn|SAn
	Bacteria; Actinobacteria; Actinomycetia; Streptosporangiales; Thermomonosporaceae; Actinoallomurus; Actinoallomurus spadix	UA|SA|UAn|SAn
	Bacteria; Actinobacteria; Actinomycetia; Streptosporangiales; Thermomonosporaceae; Actinomadura; Actinomadura livida	UA|SA|UAn|SAn
	Bacteria; Actinobacteria; Actinomycetia; Streptosporangiales; Thermomonosporaceae; Actinomadura; Actinomadura rayongensis	UA|SA|UAn|SAn
	Bacteria; Actinobacteria; Acidimicrobiia; Acidimicrobiales; Iamiaceae; Actinomarinicola; Actinomarinicola tropica	UA|SA|UAn|SAn
	Bacteria; Actinobacteria; Actinomycetia; Micromonosporales; Micromonosporaceae; Actinoplanes; Actinoplanes rhizophilus	UA|SA|UAn|SAn
	Bacteria; Actinobacteria; Actinomycetia; Micromonosporales; Micromonosporaceae; Actinoplanes; Actinoplanes subtropicus	UA|SA|UAn|SAn
	Bacteria; Firmicutes; Clostridia; Eubacteriales; Oscillospiraceae; Acutalibacter; Acutalibacter muris	UA|SA|UAn|SAn
	Bacteria; Actinobacteria; Coriobacteriia; Eggerthellales; Eggerthellaceae; Adlercreutzia; Adlercreutzia equolifaciens	UA|SA|UAn|SAn
	Bacteria; Cyanobacteria; Cyanobacteria_unclassified_c; Oscillatoriales; Oscillatoriaceae; Aerosakkonema; Aerosakkonema funiforme	UA|SA|UAn|SAn
	Bacteria; Proteobacteria; Alphaproteobacteria; Rhodospirillales; Rhodospirillaceae; Aliidongia; Aliidongia dinghuensis	UA|SA|UAn|SAn
	Bacteria; Firmicutes; Clostridia; Eubacteriales; Eubacteriaceae; Alkalibaculum; Alkalibaculum bacchi	UA|SA|UAn|SAn
	Bacteria; Firmicutes; Bacilli; Bacillales; Bacillaceae; Alkalicoccus; Alkalicoccus luteus	UA|SA|UAn|SAn
	Bacteria; Firmicutes; Bacilli; Bacillales; Bacillaceae; Alkalihalobacillus; Alkalihalobacillus rhizosphaerae	UA|SA|UAn|SAn
	Bacteria; Firmicutes; Clostridia; Eubacteriales; Clostridiaceae; Alkaliphilus; Alkaliphilus oremlandii	UA|SA|UAn|SAn
	Bacteria; Bacteroidetes; Bacteroidia; Bacteroidales; Prevotellaceae; Alloprevotella; Alloprevotella rava	UA|SA|UAn|SAn
	Bacteria; Firmicutes; Clostridia; Eubacteriales; Clostridiales Family XIII. Incertae Sedis; Aminipila; Aminipila butyrica	UA|SA|UAn|SAn
	Bacteria; Firmicutes; Bacilli; Bacillales; Paenibacillaceae; Ammoniphilus; Ammoniphilus resinae	UA|SA|UAn|SAn
	Bacteria; Firmicutes; Clostridia; Eubacteriales; Oscillospiraceae; Anaerobacterium; Anaerobacterium chartisolvens	UA|SA|UAn|SAn
	Bacteria; Firmicutes; Clostridia; Eubacteriales; Lachnospiraceae; Anaerobutyricum; Anaerobutyricum hallii	UA|SA|UAn|SAn
	Bacteria; Firmicutes; Erysipelotrichia; Erysipelotrichales; Erysipelotrichaceae; Anaerorhabdus; Anaerorhabdus furcosa	UA|SA|UAn|SAn
	Bacteria; Firmicutes; Tissierellia; Tissierellales; Tissierellaceae; Anaerosalibacter; Anaerosalibacter bizertensis	UA|SA|UAn|SAn
	Bacteria; Actinobacteria; Actinomycetia; Kineosporiales; Kineosporiaceae; Angustibacter; Angustibacter speluncae	UA|SA|UAn|SAn
	Bacteria; Firmicutes; Clostridia; Eubacteriales; Clostridiaceae; Anoxynatronum; Anoxynatronum buryatiense	UA|SA|UAn|SAn
	Bacteria; Firmicutes; Bacilli; Bacillales; Bacillaceae; Bacillus; Bacillus benzoevorans	UA|SA|UAn|SAn
	Bacteria; Firmicutes; Bacilli; Bacillales; Bacillaceae; Bacillus; Bacillus borbori	UA|SA|UAn|SAn
	Bacteria; Firmicutes; Bacilli; Bacillales; Bacillaceae; Bacillus; Bacillus cereus	UA|SA|UAn|SAn
	Bacteria; Firmicutes; Bacilli; Bacillales; Bacillaceae; Niallia; Bacillus endozanthoxylicus	UA|SA|UAn|SAn
	Bacteria; Firmicutes; Bacilli; Bacillales; Bacillaceae; Sutcliffiella; Bacillus horikoshii	UA|SA|UAn|SAn
	Bacteria; Firmicutes; Bacilli; Bacillales; Bacillaceae; Bacillus; Bacillus inaquosorum	UA|SA|UAn|SAn
	Bacteria; Firmicutes; Bacilli; Bacillales; Bacillaceae; Bacillus; Bacillus infernus	UA|SA|UAn|SAn
	Bacteria; Firmicutes; Bacilli; Bacillales; Bacillaceae; Bacillus; Bacillus marinisedimentorum	UA|SA|UAn|SAn
	Bacteria; Firmicutes; Bacilli; Bacillales; Bacillaceae; Rossellomorea; Bacillus marisflavi	UA|SA|UAn|SAn
	Bacteria; Firmicutes; Bacilli; Bacillales; Bacillaceae; Bacillus; Bacillus massilioanorexius	UA|SA|UAn|SAn
	Bacteria; Firmicutes; Bacilli; Bacillales; Bacillaceae; Heyndrickxia; Bacillus oleronius	UA|SA|UAn|SAn
	Bacteria; Firmicutes; Bacilli; Bacillales; Bacillaceae; Bacillus; Bacillus oryzisoli	UA|SA|UAn|SAn
	Bacteria; Firmicutes; Bacilli; Bacillales; Bacillaceae; Bacillus; Bacillus paralicheniformis	UA|SA|UAn|SAn
	Bacteria; Firmicutes; Bacilli; Bacillales; Bacillaceae; Bacillus; Bacillus piscicola	UA|SA|UAn|SAn
	Bacteria; Firmicutes; Bacilli; Bacillales; Bacillaceae; Bacillus; Bacillus sinesaloumensis	UA|SA|UAn|SAn
	Bacteria; Firmicutes; Bacilli; Bacillales; Bacillaceae; Bacillus; Bacillus timonensis	UA|SA|UAn|SAn
	Bacteria; Firmicutes; Bacilli; Bacillales; Bacillaceae; Bacillus; Bacillus wudalianchiensis	UA|SA|UAn|SAn
	Bacteria; Bacteroidetes; Bacteroidia; Bacteroidales; Bacteroidaceae; Bacteroides; Bacteroides caecicola	UA|SA|UAn|SAn
	Bacteria; Bacteroidetes; Bacteroidia; Bacteroidales; Bacteroidaceae; Bacteroides; Bacteroides caecigallinarum	UA|SA|UAn|SAn
	Bacteria; Bacteroidetes; Bacteroidia; Bacteroidales; Bacteroidaceae; Bacteroides; Bacteroides cellulosilyticus	UA|SA|UAn|SAn
	Bacteria; Bacteroidetes; Bacteroidia; Bacteroidales; Bacteroidaceae; Bacteroides; Bacteroides uniformis	UA|SA|UAn|SAn
	Bacteria; Firmicutes; Bacilli; Bacillales; Planococcaceae; Bhargavaea; Bhargavaea ginsengi	UA|SA|UAn|SAn
	Bacteria; Actinobacteria; Actinomycetia; Bifidobacteriales; Bifidobacteriaceae; Bifidobacterium; Bifidobacterium pullorum	UA|SA|UAn|SAn
	Bacteria; Actinobacteria; Actinomycetia; Geodermatophilales; Geodermatophilaceae; Blastococcus; Blastococcus deserti	UA|SA|UAn|SAn
	Bacteria; Firmicutes; Clostridia; Eubacteriales; Lachnospiraceae; Blautia; Blautia glucerasea	UA|SA|UAn|SAn
	Bacteria; Firmicutes; Clostridia; Eubacteriales; Lachnospiraceae; Blautia; Blautia hydrogenotrophica	UA|SA|UAn|SAn
	Bacteria; Firmicutes; Clostridia; Eubacteriales; Lachnospiraceae; Blautia; Blautia luti	UA|SA|UAn|SAn
	Bacteria; Proteobacteria; Alphaproteobacteria; Hyphomicrobiales; Bradyrhizobiaceae; Bradyrhizobium; Bradyrhizobium lupini	UA|SA|UAn|SAn
	Bacteria; Proteobacteria; Alphaproteobacteria; Hyphomicrobiales; Bradyrhizobiaceae; Bradyrhizobium; Bradyrhizobium tropiciagri	UA|SA|UAn|SAn
	Bacteria; Firmicutes; Erysipelotrichia; Erysipelotrichales; Erysipelotrichaceae; Bulleidia; Bulleidia extructa	UA|SA|UAn|SAn
	Bacteria; Planctomycetes; Planctomycetia; Pirellulales; Lacipirellulaceae; Bythopirellula; Bythopirellula goksoyri	UA|SA|UAn|SAn
	Bacteria; Firmicutes; Negativicutes; Veillonellales; Veillonellaceae; Caecibacter; Caecibacter massiliensis	UA|SA|UAn|SAn
	Bacteria; Firmicutes; Bacilli; Bacillales; Bacillaceae; Caldalkalibacillus; Caldalkalibacillus mannanilyticus	UA|SA|UAn|SAn
	Bacteria; Firmicutes; Bacilli; Bacillales; Bacillaceae; Caldalkalibacillus; Caldalkalibacillus uzonensis	UA|SA|UAn|SAn
	Bacteria; Firmicutes; Bacilli; Bacillales; Bacillaceae; Caldibacillus; Caldibacillus hisashii	UA|SA|UAn|SAn
	Bacteria; Firmicutes; Bacilli; Bacillales; Bacillaceae; Caldibacillus; Caldibacillus kokeshiiformis	UA|SA|UAn|SAn
	Bacteria; Firmicutes; Bacilli; Bacillales; Bacillaceae; Caldibacillus; Caldibacillus thermoamylovorans	UA|SA|UAn|SAn
	Bacteria; Firmicutes; Clostridia; Eubacteriales; Caldicoprobacteraceae; Caldicoprobacter; Caldicoprobacter algeriensis	UA|SA|UAn|SAn
	Bacteria; Firmicutes; Bacilli; Bacillales; Bacillaceae; Schinkia; Calidifontibacillus azotoformans	UA|SA|UAn|SAn
	Bacteria; Firmicutes; Clostridia; Eubacteriales; Lachnospiraceae; Cellulosilyticum; Cellulosilyticum ruminicola	UA|SA|UAn|SAn
	Bacteria; Firmicutes; Bacilli; Bacillales; Bacillaceae; Cerasibacillus; Cerasibacillus quisquiliarum	UA|SA|UAn|SAn
	Bacteria; Chloroflexi; Chloroflexia; Chloroflexales; Chloroflexaceae; Chloroflexus; Chloroflexus aurantiacus	UA|SA|UAn|SAn
	Bacteria; Firmicutes; Clostridia; Eubacteriales; Christensenellaceae; Christensenella; Christensenella massiliensis	UA|SA|UAn|SAn
	Bacteria; Firmicutes; Clostridia; Eubacteriales; Christensenellaceae; Christensenella; Christensenella timonensis	UA|SA|UAn|SAn
	Bacteria; Verrucomicrobia; Spartobacteria; Chthoniobacterales; Chthoniobacteraceae; Chthoniobacter; Chthoniobacter flavus	UA|SA|UAn|SAn
	Bacteria; Synergistetes; Synergistia; Synergistales; Synergistaceae; Cloacibacillus; Cloacibacillus porcorum	UA|SA|UAn|SAn
	Bacteria; Firmicutes; Clostridia; Eubacteriales; Peptostreptococcaceae; Clostridioides; Clostridioides difficile	UA|SA|UAn|SAn
	Bacteria; Firmicutes; Clostridia; Eubacteriales; Clostridiaceae; Clostridium; Clostridium acetireducens	UA|SA|UAn|SAn
	Bacteria; Firmicutes; Clostridia; Eubacteriales; Clostridiaceae; Clostridium; Clostridium aurantibutyricum	UA|SA|UAn|SAn
	Bacteria; Firmicutes; Clostridia; Eubacteriales; Clostridiaceae; Clostridium; Clostridium butyricum	UA|SA|UAn|SAn
	Bacteria; Firmicutes; Clostridia; Eubacteriales; Clostridiaceae; Clostridium; Clostridium drakei	UA|SA|UAn|SAn
	Bacteria; Firmicutes; Clostridia; Eubacteriales; Clostridiaceae; Clostridium; Clostridium huakuii	UA|SA|UAn|SAn
	Bacteria; Firmicutes; Clostridia; Eubacteriales; Clostridiaceae; Clostridium; Clostridium magnum	UA|SA|UAn|SAn
	Bacteria; Firmicutes; Clostridia; Eubacteriales; Clostridiaceae; Clostridium; Clostridium saudiense	UA|SA|UAn|SAn
	Bacteria; Firmicutes; Clostridia; Eubacteriales; Clostridiaceae; Clostridium; Clostridium sporogenes	UA|SA|UAn|SAn
	Bacteria; Firmicutes; Clostridia; Eubacteriales; Clostridiaceae; Clostridium; Clostridium subterminale	UA|SA|UAn|SAn
	Bacteria; Firmicutes; Clostridia; Eubacteriales; Eubacteriales_unclassified_f; Colidextribacter; Colidextribacter massiliensis	UA|SA|UAn|SAn
	Bacteria; Actinobacteria; Coriobacteriia; Coriobacteriales; Coriobacteriaceae; Collinsella; Collinsella intestinalis	UA|SA|UAn|SAn
	Bacteria; Actinobacteria; Coriobacteriia; Coriobacteriales; Coriobacteriaceae; Collinsella; Collinsella phocaeensis	UA|SA|UAn|SAn
	Bacteria; Actinobacteria; Coriobacteriia; Coriobacteriales; Coriobacteriaceae; Collinsella; Collinsella tanakaei	UA|SA|UAn|SAn
	Bacteria; Firmicutes; Clostridia; Eubacteriales; Lachnospiraceae; Cuneatibacter; Cuneatibacter caecimuris	UA|SA|UAn|SAn
	Bacteria; Firmicutes; Bacilli; Bacillales; Bacillaceae; Cytobacillus; Cytobacillus firmus	UA|SA|UAn|SAn
	Bacteria; Firmicutes; Bacilli; Bacillales; Bacillaceae; Cytobacillus; Cytobacillus horneckiae	UA|SA|UAn|SAn
	Bacteria; Firmicutes; Bacilli; Bacillales; Bacillaceae; Cytobacillus; Cytobacillus kochii	UA|SA|UAn|SAn
	Bacteria; Chloroflexi; Dehalococcoidia; Dehalococcoidia_unclassified_o; Dehalococcoidia_unclassified_f; Dehalogenimonas; Dehalogenimonas alkenigignens	UA|SA|UAn|SAn
	Bacteria; Firmicutes; Clostridia; Eubacteriales; Peptococcaceae; Desulfallas; Desulfallas geothermicus	UA|SA|UAn|SAn
	Bacteria; Firmicutes; Clostridia; Eubacteriales; Peptococcaceae; Desulfallas; Desulfallas thermosapovorans	UA|SA|UAn|SAn
	Bacteria; Firmicutes; Clostridia; Eubacteriales; Peptococcaceae; Desulfitibacter; Desulfitibacter alkalitolerans	UA|SA|UAn|SAn
	Bacteria; Firmicutes; Clostridia; Eubacteriales; Peptococcaceae; Desulfofarcimen; Desulfofarcimen intricatum	UA|SA|UAn|SAn
	Bacteria; Firmicutes; Clostridia; Eubacteriales; Peptococcaceae; Desulfohalotomaculum; Desulfohalotomaculum peckii	UA|SA|UAn|SAn
	Bacteria; Firmicutes; Clostridia; Eubacteriales; Peptococcaceae; Desulfohalotomaculum; Desulfohalotomaculum tongense	UA|SA|UAn|SAn
	Bacteria; Proteobacteria; Deltaproteobacteria; Desulfovibrionales; Desulfonatronaceae; Desulfonatronum; Desulfonatronum parangueonense	UA|SA|UAn|SAn
	Bacteria; Firmicutes; Clostridia; Eubacteriales; Peptococcaceae; Desulfonispora; Desulfonispora thiosulfatigenes	UA|SA|UAn|SAn
	Bacteria; Proteobacteria; Deltaproteobacteria; Desulfovibrionales; Desulfovibrionaceae; Desulfovibrio; Desulfovibrio desulfuricans	UA|SA|UAn|SAn
	Bacteria; Proteobacteria; Alphaproteobacteria; Hyphomicrobiales; Devosiaceae; Devosia; Devosia insulae	UA|SA|UAn|SAn
	Bacteria; Firmicutes; Negativicutes; Veillonellales; Veillonellaceae; Dialister; Dialister succinatiphilus	UA|SA|UAn|SAn
	Bacteria; Chloroflexi; Ktedonobacteria; Ktedonobacterales; Dictyobacteraceae; Dictyobacter; Dictyobacter aurantiacus	UA|SA|UAn|SAn
	Bacteria; Proteobacteria; Gammaproteobacteria; Xanthomonadales; Rhodanobacteraceae; Dokdonella; Dokdonella fugitiva	UA|SA|UAn|SAn
	Bacteria; Actinobacteria; Coriobacteriia; Coriobacteriales; Coriobacteriaceae; Enorma; Enorma phocaeensis	UA|SA|UAn|SAn
	Bacteria; Firmicutes; Bacilli; Lactobacillales; Enterococcaceae; Enterococcus; Enterococcus mundtii	UA|SA|UAn|SAn
	Bacteria; Actinobacteria; Nitriliruptoria; Euzebyales; Euzebyaceae; Euzebya; Euzebya tangerina	UA|SA|UAn|SAn
	Bacteria; Firmicutes; Clostridia; Eubacteriales; Oscillospiraceae; Faecalibacterium; Faecalibacterium prausnitzii	UA|SA|UAn|SAn
	Bacteria; Firmicutes; Erysipelotrichia; Erysipelotrichales; Erysipelotrichaceae; Faecalicoccus; Faecalicoccus acidiformans	UA|SA|UAn|SAn
	Bacteria; Firmicutes; Erysipelotrichia; Erysipelotrichales; Erysipelotrichaceae; Faecalicoccus; Faecalicoccus pleomorphus	UA|SA|UAn|SAn
	Bacteria; Firmicutes; Clostridia; Eubacteriales; Lachnospiraceae; Faecalimonas; Faecalimonas umbilicata	UA|SA|UAn|SAn
	Bacteria; Firmicutes; Erysipelotrichia; Erysipelotrichales; Erysipelotrichaceae; Faecalitalea; Faecalitalea cylindroides	UA|SA|UAn|SAn
	Bacteria; Firmicutes; Clostridia; Eubacteriales; Eubacteriales_unclassified_f; Flintibacter; Flintibacter butyricus	UA|SA|UAn|SAn
	Bacteria; Proteobacteria; Alphaproteobacteria; Rhodospirillales; Rhodospirillaceae; Fodinicurvata; Fodinicurvata halophila	UA|SA|UAn|SAn
	Bacteria; Actinobacteria; Rubrobacteria; Gaiellales; Gaiellaceae; Gaiella; Gaiella occulta	UA|SA|UAn|SAn
	Bacteria; Firmicutes; Clostridia; Thermoanaerobacterales; Thermoanaerobacteraceae; Gelria; Gelria glutamica	UA|SA|UAn|SAn
	Bacteria; Gemmatimonadetes; Gemmatimonadetes; Gemmatimonadales; Gemmatimonadaceae; Gemmatimonas; Gemmatimonas phototrophica	UA|SA|UAn|SAn
	Bacteria; Firmicutes; Clostridia; Eubacteriales; Eubacteriales_unclassified_f; Gemmiger; Gemmiger formicilis	UA|SA|UAn|SAn
	Bacteria; Actinobacteria; Actinomycetia; Geodermatophilales; Geodermatophilaceae; Geodermatophilus; Geodermatophilus daqingensis	UA|SA|UAn|SAn
	Bacteria; Actinobacteria; Actinomycetia; Geodermatophilales; Geodermatophilaceae; Geodermatophilus; Geodermatophilus pulveris	UA|SA|UAn|SAn
	Bacteria; Actinobacteria; Actinomycetia; Glycomycetales; Glycomycetaceae; Glycomyces; Glycomyces arizonensis	UA|SA|UAn|SAn
	Bacteria; Actinobacteria; Coriobacteriia; Eggerthellales; Eggerthellaceae; Gordonibacter; Gordonibacter urolithinfaciens	UA|SA|UAn|SAn
	Bacteria; Firmicutes; Bacilli; Bacillales; Bacillaceae; Gracilibacillus; Gracilibacillus dipsosauri	UA|SA|UAn|SAn
	Bacteria; Firmicutes; Clostridia; Eubacteriales; Gracilibacteraceae; Gracilibacter; Gracilibacter thermotolerans	UA|SA|UAn|SAn
	Bacteria; Proteobacteria; Deltaproteobacteria; Myxococcales; Kofleriaceae; Haliangium; Haliangium tepidum	UA|SA|UAn|SAn
	Bacteria; Firmicutes; Bacilli; Bacillales; Bacillaceae; Halobacillus; Halobacillus andaensis	UA|SA|UAn|SAn
	Bacteria; Firmicutes; Clostridia; Halanaerobiales; Halanaerobiaceae; Halocella; Halocella cellulosilytica	UA|SA|UAn|SAn
	Bacteria; Actinobacteria; Actinomycetia; Pseudonocardiales; Pseudonocardiaceae; Herbihabitans; Herbihabitans rhizosphaerae	UA|SA|UAn|SAn
	Bacteria; Firmicutes; Firmicutes_unclassified_c; Firmicutes_unclassified_o; Firmicutes_unclassified_f; Hydrogenispora; Hydrogenispora ethanolica	UA|SA|UAn|SAn
	Bacteria; Proteobacteria; Alphaproteobacteria; Hyphomicrobiales; Hyphomicrobiaceae; Hyphomicrobium; Hyphomicrobium aestuarii	UA|SA|UAn|SAn
	Bacteria; Firmicutes; Clostridia; Eubacteriales; Clostridiales Family XIII. Incertae Sedis; Ihubacter; Ihubacter massiliensis	UA|SA|UAn|SAn
	Bacteria; Actinobacteria; Acidimicrobiia; Acidimicrobiales; Ilumatobacteraceae; Ilumatobacter; Ilumatobacter fluminis	UA|SA|UAn|SAn
	Bacteria; Firmicutes; Clostridia; Eubacteriales; Eubacteriales_unclassified_f; Intestinimonas; Intestinimonas butyriciproducens	UA|SA|UAn|SAn
	Bacteria; Actinobacteria; Actinomycetia; Jiangellales; Jiangellaceae; Jiangella; Jiangella muralis	UA|SA|UAn|SAn
	Bacteria; Firmicutes; Clostridia; Eubacteriales; Lachnospiraceae; Kineothrix; Kineothrix alysoides	UA|SA|UAn|SAn
	Bacteria; Actinobacteria; Actinomycetia; Propionibacteriales; Kribbellaceae; Kribbella; Kribbella podocarpi	UA|SA|UAn|SAn
	Bacteria; Firmicutes; Bacilli; Bacillales; Thermoactinomycetaceae; Kroppenstedtia; Kroppenstedtia guangzhouensis	UA|SA|UAn|SAn
	Bacteria; Firmicutes; Bacilli; Bacillales; Planococcaceae; Kurthia; Kurthia gibsonii	UA|SA|UAn|SAn
	Bacteria; Proteobacteria; Deltaproteobacteria; Myxococcales; Labilitrichaceae; Labilithrix; Labilithrix luteola	UA|SA|UAn|SAn
	Bacteria; Firmicutes; Clostridia; Eubacteriales; Lachnospiraceae; Lachnoclostridium; Lachnoclostridium pacaense	UA|SA|UAn|SAn
	Bacteria; Firmicutes; Bacilli; Lactobacillales; Lactobacillaceae; Lactobacillus; Lactobacillus gallinarum	UA|SA|UAn|SAn
	Bacteria; Firmicutes; Bacilli; Lactobacillales; Lactobacillaceae; Lactobacillus; Lactobacillus johnsonii	UA|SA|UAn|SAn
	Bacteria; Firmicutes; Bacilli; Lactobacillales; Lactobacillaceae; Lactobacillus; Lactobacillus kitasatonis	UA|SA|UAn|SAn
	Bacteria; Firmicutes; Bacilli; Bacillales; Bacillaceae; Lederbergia; Lederbergia graminis	UA|SA|UAn|SAn
	Bacteria; Firmicutes; Bacilli; Bacillales; Bacillaceae; Lederbergia; Lederbergia panacisoli	UA|SA|UAn|SAn
	Bacteria; Firmicutes; Bacilli; Bacillales; Bacillaceae; Lentibacillus; Lentibacillus lacisalsi	UA|SA|UAn|SAn
	Bacteria; Firmicutes; Bacilli; Lactobacillales; Lactobacillaceae; Ligilactobacillus; Ligilactobacillus araffinosus	UA|SA|UAn|SAn
	Bacteria; Firmicutes; Bacilli; Lactobacillales; Lactobacillaceae; Ligilactobacillus; Ligilactobacillus salivarius	UA|SA|UAn|SAn
	Bacteria; Firmicutes; Limnochordia; Limnochordales; Limnochordaceae; Limnochorda; Limnochorda pilosa	UA|SA|UAn|SAn
	Bacteria; Firmicutes; Bacilli; Lactobacillales; Lactobacillaceae; Limosilactobacillus; Limosilactobacillus alvi	UA|SA|UAn|SAn
	Bacteria; Firmicutes; Bacilli; Lactobacillales; Lactobacillaceae; Limosilactobacillus; Limosilactobacillus panis	UA|SA|UAn|SAn
	Bacteria; Firmicutes; Bacilli; Lactobacillales; Lactobacillaceae; Limosilactobacillus; Limosilactobacillus pontis	UA|SA|UAn|SAn
	Bacteria; Firmicutes; Bacilli; Lactobacillales; Lactobacillaceae; Limosilactobacillus; Limosilactobacillus reuteri	UA|SA|UAn|SAn
	Bacteria; Acidobacteria; Vicinamibacteria; Vicinamibacteria_unclassified_o; Vicinamibacteraceae; Luteitalea; Luteitalea pratensis	UA|SA|UAn|SAn
	Bacteria; Firmicutes; Bacilli; Bacillales; Bacillaceae; Lysinibacillus; Lysinibacillus manganicus	UA|SA|UAn|SAn
	Bacteria; Firmicutes; Bacilli; Bacillales; Bacillaceae; Lysinibacillus; Lysinibacillus xylanilyticus	UA|SA|UAn|SAn
	Bacteria; Actinobacteria; Actinomycetia; Micrococcales; Microbacteriaceae; Lysinimonas; Lysinimonas soli	UA|SA|UAn|SAn
	Bacteria; Firmicutes; Bacilli; Bacillales; Paenibacillaceae; Marinicrinis; Marinicrinis lubricantis	UA|SA|UAn|SAn
	Bacteria; Bacteroidetes; Bacteroidia; Bacteroidales; Prevotellaceae; Marseilla; Marseilla massiliensis	UA|SA|UAn|SAn
	Bacteria; Firmicutes; Clostridia; Eubacteriales; Lachnospiraceae; Marvinbryantia; Marvinbryantia formatexigens	UA|SA|UAn|SAn
	Bacteria; Firmicutes; Erysipelotrichia; Erysipelotrichales; Erysipelotrichaceae; Massilimicrobiota; Massilimicrobiota timonensis	UA|SA|UAn|SAn
	Bacteria; Bacteroidetes; Bacteroidia; Bacteroidales; Bacteroidaceae; Mediterranea; Mediterranea massiliensis	UA|SA|UAn|SAn
	Bacteria; Firmicutes; Negativicutes; Selenomonadales; Selenomonadaceae; Megamonas; Megamonas funiformis	UA|SA|UAn|SAn
	Bacteria; Firmicutes; Negativicutes; Selenomonadales; Selenomonadaceae; Megamonas; Megamonas hypermegale	UA|SA|UAn|SAn
	Bacteria; Firmicutes; Negativicutes; Veillonellales; Veillonellaceae; Megasphaera; Megasphaera hexanoica	UA|SA|UAn|SAn
	Bacteria; Firmicutes; Bacilli; Bacillales; Thermoactinomycetaceae; Melghirimyces; Melghirimyces thermohalophilus	UA|SA|UAn|SAn
	Bacteria; Firmicutes; Clostridia; Eubacteriales; Lachnospiraceae; Merdimonas; Merdimonas faecis	UA|SA|UAn|SAn
	Bacteria; Firmicutes; Bacilli; Bacillales; Bacillaceae; Mesobacillus; Mesobacillus maritimus	UA|SA|UAn|SAn
	Bacteria; Actinobacteria; Actinomycetia; Micromonosporales; Micromonosporaceae; Micromonospora; Micromonospora caldifontis	UA|SA|UAn|SAn
	Bacteria; Actinobacteria; Actinomycetia; Micromonosporales; Micromonosporaceae; Micromonospora; Micromonospora craterilacus	UA|SA|UAn|SAn
	Bacteria; Actinobacteria; Actinomycetia; Micromonosporales; Micromonosporaceae; Micromonospora; Micromonospora pallida	UA|SA|UAn|SAn
	Bacteria; Actinobacteria; Actinomycetia; Micromonosporales; Micromonosporaceae; Micromonospora; Micromonospora spongicola	UA|SA|UAn|SAn
	Bacteria; Actinobacteria; Actinomycetia; Micromonosporales; Micromonosporaceae; Micromonospora; Micromonospora trujilloniae	UA|SA|UAn|SAn
	Bacteria; Proteobacteria; Alphaproteobacteria; Hyphomicrobiales; Methylobacteriaceae; Microvirga; Microvirga rosea	UA|SA|UAn|SAn
	Bacteria; Firmicutes; Clostridia; Eubacteriales; Oscillospiraceae; Monoglobus; Monoglobus pectinilyticus	UA|SA|UAn|SAn
	Bacteria; Bacteroidetes; Bacteroidia; Bacteroidales; Muribaculaceae; Muribaculum; Muribaculum intestinale	UA|SA|UAn|SAn
	Bacteria; Firmicutes; Clostridia; Eubacteriales; Lachnospiraceae; Murimonas; Murimonas intestini	UA|SA|UAn|SAn
	Bacteria; Actinobacteria; Actinomycetia; Corynebacteriales; Mycobacteriaceae; Mycolicibacterium; Mycolicibacterium holsaticum	UA|SA|UAn|SAn
	Bacteria; Actinobacteria; Actinomycetia; Nakamurellales; Nakamurellaceae; Nakamurella; Nakamurella multipartita	UA|SA|UAn|SAn
	Bacteria; Firmicutes; Clostridia; Natranaerobiales; Natranaerobiaceae; Natranaerobaculum; Natranaerobaculum magadiense	UA|SA|UAn|SAn
	Bacteria; Firmicutes; Clostridia; Eubacteriales; Eubacteriales_unclassified_f; Natranaerovirga; Natranaerovirga pectinivora	UA|SA|UAn|SAn
	Bacteria; Firmicutes; Firmicutes_unclassified_c; Firmicutes_unclassified_o; Firmicutes_unclassified_f; Negativibacillus; Negativibacillus massiliensis	UA|SA|UAn|SAn
	Bacteria; Firmicutes; Clostridia; Eubacteriales; Eubacteriales_unclassified_f; Neglecta; Neglecta timonensis	UA|SA|UAn|SAn
	Bacteria; Firmicutes; Bacilli; Bacillales; Bacillaceae; Neobacillus; Neobacillus cucumis	UA|SA|UAn|SAn
	Bacteria; Firmicutes; Bacilli; Bacillales; Bacillaceae; Neobacillus; Neobacillus jeddahensis	UA|SA|UAn|SAn
	Bacteria; Firmicutes; Bacilli; Bacillales; Bacillaceae; Neobacillus; Neobacillus niacini	UA|SA|UAn|SAn
	Bacteria; Actinobacteria; Actinomycetia; Streptosporangiales; Streptosporangiaceae; Nonomuraea; Nonomuraea candida	UA|SA|UAn|SAn
	Bacteria; Firmicutes; Bacilli; Bacillales; Thermoactinomycetaceae; Novibacillus; Novibacillus thermophilus	UA|SA|UAn|SAn
	Bacteria; Firmicutes; Bacilli; Bacillales; Bacillaceae; Oceanobacillus; Oceanobacillus arenosus	UA|SA|UAn|SAn
	Bacteria; Firmicutes; Bacilli; Bacillales; Bacillaceae; Oceanobacillus; Oceanobacillus kimchii	UA|SA|UAn|SAn
	Bacteria; Firmicutes; Bacilli; Bacillales; Bacillaceae; Oceanobacillus; Oceanobacillus luteolus	UA|SA|UAn|SAn
	Bacteria; Firmicutes; Bacilli; Bacillales; Bacillaceae; Oceanobacillus; Oceanobacillus profundus	UA|SA|UAn|SAn
	Bacteria; Actinobacteria; Coriobacteriia; Coriobacteriales; Atopobiaceae; Olsenella; Olsenella uli	UA|SA|UAn|SAn
	Bacteria; Firmicutes; Clostridia; Eubacteriales; Oscillospiraceae; Oscillibacter; Oscillibacter ruminantium	UA|SA|UAn|SAn
	Bacteria; Firmicutes; Bacilli; Bacillales; Paenibacillaceae; Paenibacillus; Paenibacillus cavernae	UA|SA|UAn|SAn
	Bacteria; Firmicutes; Bacilli; Bacillales; Paenibacillaceae; Paenibacillus; Paenibacillus chitinolyticus	UA|SA|UAn|SAn
	Bacteria; Firmicutes; Bacilli; Bacillales; Paenibacillaceae; Paenibacillus; Paenibacillus glycanilyticus	UA|SA|UAn|SAn
	Bacteria; Firmicutes; Bacilli; Bacillales; Paenibacillaceae; Paenibacillus; Paenibacillus lautus	UA|SA|UAn|SAn
	Bacteria; Acidobacteria; Acidobacteriia; Bryobacterales; Bryobacteraceae; Paludibaculum; Paludibaculum fermentans	UA|SA|UAn|SAn
	Bacteria; Firmicutes; Clostridia; Eubacteriales; Oscillospiraceae; Paludicola; Paludicola psychrotolerans	UA|SA|UAn|SAn
	Bacteria; Bacteroidetes; Bacteroidia; Bacteroidales; Tannerellaceae; Parabacteroides; Parabacteroides chongii	UA|SA|UAn|SAn
	Bacteria; Bacteroidetes; Bacteroidia; Bacteroidales; Tannerellaceae; Parabacteroides; Parabacteroides distasonis	UA|SA|UAn|SAn
	Bacteria; Actinobacteria; Thermoleophilia; Solirubrobacterales; Parviterribacteraceae; Parviterribacter; Parviterribacter kavangonensis	UA|SA|UAn|SAn
	Bacteria; Firmicutes; Clostridia; Eubacteriales; Peptococcaceae; Peptococcus; Peptococcus niger	UA|SA|UAn|SAn
	Bacteria; Firmicutes; Clostridia; Eubacteriales; Peptococcaceae; Peptococcus; Peptococcus simiae	UA|SA|UAn|SAn
	Bacteria; Firmicutes; Bacilli; Bacillales; Bacillaceae; Peribacillus; Peribacillus asahii	UA|SA|UAn|SAn
	Bacteria; Firmicutes; Negativicutes; Acidaminococcales; Acidaminococcaceae; Phascolarctobacterium; Phascolarctobacterium faecium	UA|SA|UAn|SAn
	Bacteria; Proteobacteria; Deltaproteobacteria; Myxococcales; Phaselicystidaceae; Phaselicystis; Phaselicystis flava	UA|SA|UAn|SAn
	Bacteria; Bacteroidetes; Bacteroidia; Bacteroidales; Bacteroidales_unclassified_f; Phocaeicola; Phocaeicola salanitronis	UA|SA|UAn|SAn
	Bacteria; Planctomycetes; Planctomycetia; Pirellulales; Pirellulaceae; Pirellula; Pirellula staleyi	UA|SA|UAn|SAn
	Bacteria; Firmicutes; Bacilli; Bacillales; Thermoactinomycetaceae; Planifilum; Planifilum caeni	UA|SA|UAn|SAn
	Bacteria; Firmicutes; Bacilli; Bacillales; Thermoactinomycetaceae; Planifilum; Planifilum composti	UA|SA|UAn|SAn
	Bacteria; Firmicutes; Bacilli; Bacillales; Thermoactinomycetaceae; Planifilum; Planifilum fimeticola	UA|SA|UAn|SAn
	Bacteria; Bacteroidetes; Bacteroidia; Bacteroidales; Prevotellaceae; Prevotella; Prevotella bryantii	UA|SA|UAn|SAn
	Bacteria; Bacteroidetes; Bacteroidia; Bacteroidales; Prevotellaceae; Prevotella; Prevotella buccae	UA|SA|UAn|SAn
	Bacteria; Bacteroidetes; Bacteroidia; Bacteroidales; Prevotellaceae; Prevotella; Prevotella histicola	UA|SA|UAn|SAn
	Bacteria; Bacteroidetes; Bacteroidia; Bacteroidales; Prevotellaceae; Prevotella; Prevotella loescheii	UA|SA|UAn|SAn
	Bacteria; Bacteroidetes; Bacteroidia; Bacteroidales; Prevotellaceae; Prevotella; Prevotella paludivivens	UA|SA|UAn|SAn
	Bacteria; Bacteroidetes; Bacteroidia; Bacteroidales; Prevotellaceae; Prevotellamassilia; Prevotellamassilia timonensis	UA|SA|UAn|SAn
	Bacteria; Firmicutes; Bacilli; Bacillales; Bacillaceae; Priestia; Priestia aryabhattai	UA|SA|UAn|SAn
	Bacteria; Firmicutes; Bacilli; Bacillales; Bacillaceae; Priestia; Priestia flexa	UA|SA|UAn|SAn
	Bacteria; Firmicutes; Bacilli; Bacillales; Bacillaceae; Priestia; Priestia taiwanensis	UA|SA|UAn|SAn
	Bacteria; Actinobacteria; Actinomycetia; Micrococcales; Micrococcaceae; Pseudarthrobacter; Pseudarthrobacter scleromae	UA|SA|UAn|SAn
	Bacteria; Firmicutes; Bacilli; Bacillales; Bacillaceae; Pseudogracilibacillus; Pseudogracilibacillus endophyticus	UA|SA|UAn|SAn
	Bacteria; Proteobacteria; Deltaproteobacteria; Myxococcales; Polyangiaceae; Racemicystis; Racemicystis persica	UA|SA|UAn|SAn
	Bacteria; Actinobacteria; Coriobacteriia; Eggerthellales; Eggerthellaceae; Raoultibacter; Raoultibacter timonensis	UA|SA|UAn|SAn
	Bacteria; Proteobacteria; Alphaproteobacteria; Rhodospirillales; Rhodospirillales_unclassified; Reyranella; Reyranella massiliensis	UA|SA|UAn|SAn
	Bacteria; Firmicutes; Clostridia; Eubacteriales; Eubacteriaceae; Rhabdanaerobium; Rhabdanaerobium thermarum	UA|SA|UAn|SAn
	Bacteria; Proteobacteria; Alphaproteobacteria; Hyphomicrobiales; Rhizobiaceae; Rhizobium; Rhizobium altiplani	UA|SA|UAn|SAn
	Bacteria; Proteobacteria; Alphaproteobacteria; Hyphomicrobiales; Hyphomicrobiaceae; Rhodoplanes; Rhodoplanes elegans	UA|SA|UAn|SAn
	Bacteria; Firmicutes; Clostridia; Eubacteriales; Peptostreptococcaceae; Romboutsia; Romboutsia timonensis	UA|SA|UAn|SAn
	Bacteria; Actinobacteria; Actinomycetia; Micromonosporales; Micromonosporaceae; Rugosimonospora; Rugosimonospora acidiphila	UA|SA|UAn|SAn
	Bacteria; Firmicutes; Bacilli; Bacillales; Planococcaceae; Rummeliibacillus; Rummeliibacillus pycnus	UA|SA|UAn|SAn
	Bacteria; Actinobacteria; Actinomycetia; Pseudonocardiales; Pseudonocardiaceae; Saccharomonospora; Saccharomonospora viridis	UA|SA|UAn|SAn
	Bacteria; Actinobacteria; Actinomycetia; Pseudonocardiales; Pseudonocardiaceae; Salinifilum; Salinifilum aidingensis	UA|SA|UAn|SAn
	Bacteria; Firmicutes; Tissierellia; Tissierellales; Tissierellaceae; Schnuerera; Schnuerera ultunensis	UA|SA|UAn|SAn
	Bacteria; Firmicutes; Bacilli; Bacillales; Thermoactinomycetaceae; Shimazuella; Shimazuella kribbensis	UA|SA|UAn|SAn
	Bacteria; Firmicutes; Bacilli; Bacillales; Bacillaceae; Sinibacillus; Sinibacillus soli	UA|SA|UAn|SAn
	Bacteria; Firmicutes; Bacilli; Bacillales; Planococcaceae; Solibacillus; Solibacillus kalamii	UA|SA|UAn|SAn
	Bacteria; Actinobacteria; Thermoleophilia; Solirubrobacterales; Solirubrobacteraceae; Solirubrobacter; Solirubrobacter ginsenosidimutans	UA|SA|UAn|SAn
	Bacteria; Actinobacteria; Thermoleophilia; Solirubrobacterales; Solirubrobacteraceae; Solirubrobacter; Solirubrobacter phytolaccae	UA|SA|UAn|SAn
	Bacteria; Chloroflexi; Thermomicrobia; Sphaerobacterales; Sphaerobacteraceae; Sphaerobacter; Sphaerobacter thermophilus	UA|SA|UAn|SAn
	Bacteria; Firmicutes; Bacilli; Bacillales; Planococcaceae; Sporosarcina; Sporosarcina luteola	UA|SA|UAn|SAn
	Bacteria; Acidobacteria; Blastocatellia; Blastocatellales; Blastocatellaceae; Stenotrophobacter; Stenotrophobacter roseus	UA|SA|UAn|SAn
	Bacteria; Proteobacteria; Gammaproteobacteria; Nevskiales; Steroidobacteraceae; Steroidobacter; Steroidobacter agariperforans	UA|SA|UAn|SAn
	Bacteria; Actinobacteria; Actinomycetia; Streptomycetales; Streptomycetaceae; Streptomyces; Streptomyces amphotericinicus	UA|SA|UAn|SAn
	Bacteria; Actinobacteria; Actinomycetia; Streptomycetales; Streptomycetaceae; Streptomyces; Streptomyces iakyrus	UA|SA|UAn|SAn
	Bacteria; Firmicutes; Clostridia; Eubacteriales; Oscillospiraceae; Subdoligranulum; Subdoligranulum variabile	UA|SA|UAn|SAn
	Bacteria; Firmicutes; Clostridia; Eubacteriales; Symbiobacteriaceae; Symbiobacterium; Symbiobacterium turbinis	UA|SA|UAn|SAn
	Bacteria; Firmicutes; Clostridia; Thermoanaerobacterales; Thermoanaerobacterales Family III. Incertae Sedis; Syntrophaceticus; Syntrophaceticus schinkii	UA|SA|UAn|SAn
	Bacteria; Firmicutes; Tissierellia; Tissierellales; Tissierellaceae; Tepidimicrobium; Tepidimicrobium xylanilyticum	UA|SA|UAn|SAn
	Bacteria; Proteobacteria; Betaproteobacteria; Burkholderiales; Burkholderiales_unclassified_f; Tepidimonas; Tepidimonas taiwanensis	UA|SA|UAn|SAn
	Bacteria; Firmicutes; Clostridia; Eubacteriales; Peptostreptococcaceae; Terrisporobacter; Terrisporobacter petrolearius	UA|SA|UAn|SAn
	Bacteria; Firmicutes; Bacilli; Bacillales; Thermoactinomycetaceae; Thermoactinomyces; Thermoactinomyces vulgaris	UA|SA|UAn|SAn
	Bacteria; Firmicutes; Bacilli; Bacillales; Thermoactinomycetaceae; Thermoflavimicrobium; Thermoflavimicrobium dichotomicum	UA|SA|UAn|SAn
	Bacteria; Actinobacteria; Thermoleophilia; Thermoleophilales; Thermoleophilaceae; Thermoleophilum; Thermoleophilum minutum	UA|SA|UAn|SAn
	Bacteria; Chloroflexi; Anaerolineae; Anaerolineales; Anaerolineaceae; Thermomarinilinea; Thermomarinilinea lacunifontana	UA|SA|UAn|SAn
	Bacteria; Planctomycetes; Planctomycetia; Pirellulales; Thermoguttaceae; Thermostilla; Thermostilla marina	UA|SA|UAn|SAn
	Bacteria; Proteobacteria; Gammaproteobacteria; Chromatiales; Thioprofundaceae; Thioprofundum; Thioprofundum hispidum	UA|SA|UAn|SAn
	Bacteria; Firmicutes; Tissierellia; Tissierellales; Tissierellaceae; Tissierella; Tissierella carlieri	UA|SA|UAn|SAn
	Bacteria; Deinococcus-Thermus; Deinococci; Trueperales; Trueperaceae; Truepera; Truepera radiovictrix	UA|SA|UAn|SAn
	Bacteria; Firmicutes; Bacilli; Bacillales; Alicyclobacillaceae; Tumebacillus; Tumebacillus ginsengisoli	UA|SA|UAn|SAn
	Bacteria; Firmicutes; Erysipelotrichia; Erysipelotrichales; Turicibacteraceae; Turicibacter; Turicibacter sanguinis	UA|SA|UAn|SAn
	Bacteria; Firmicutes; Bacilli; Bacillales; Planococcaceae; Ureibacillus; Ureibacillus defluvii	UA|SA|UAn|SAn
	Bacteria; Firmicutes; Bacilli; Bacillales; Planococcaceae; Ureibacillus; Ureibacillus thermosphaericus	UA|SA|UAn|SAn
	Bacteria; Firmicutes; Clostridia; Eubacteriales; Vallitaleaceae; Vallitalea; Vallitalea pronyensis	UA|SA|UAn|SAn
	Bacteria; Acidobacteria; Vicinamibacteria; Vicinamibacteria_unclassified_o; Vicinamibacteraceae; Vicinamibacter; Vicinamibacter silvestris	UA|SA|UAn|SAn
	Bacteria; Firmicutes; Bacilli; Bacillales; Bacillaceae; Bacillus; Bacillus cytotoxicus	UA|SA|UAn|SAn
	Bacteria; Firmicutes; Bacilli; Bacillales; Bacillaceae; Bacillus; Bacillus marasmi	UA|SA|UAn|SAn
	Bacteria; Firmicutes; Clostridia; Eubacteriales; Clostridiaceae; Clostridium; Clostridium amylolyticum	UA|SA|UAn|SAn
	Bacteria; Firmicutes; Clostridia; Eubacteriales; Clostridiaceae; Clostridium; Clostridium beijerinckii	UA|SA|UAn|SAn
	Bacteria; Firmicutes; Clostridia; Eubacteriales; Clostridiaceae; Clostridium; Clostridium cochlearium	UA|SA|UAn|SAn
	Bacteria; Firmicutes; Clostridia; Eubacteriales; Clostridiaceae; Clostridium; Clostridium intestinale	UA|SA|UAn|SAn
	Bacteria; Firmicutes; Clostridia; Eubacteriales; Clostridiaceae; Clostridium; Clostridium pascui	UA|SA|UAn|SAn
	Bacteria; Firmicutes; Bacilli; Lactobacillales; Enterococcaceae; Enterococcus; Enterococcus faecalis	UA|SA|UAn|SAn
	Bacteria; Firmicutes; Bacilli; Lactobacillales; Enterococcaceae; Enterococcus; Enterococcus hirae	UA|SA|UAn|SAn
	Bacteria; Firmicutes; Bacilli; Lactobacillales; Lactobacillaceae; Latilactobacillus; Latilactobacillus sakei	UA|SA|UAn|SAn
	Bacteria; Firmicutes; Bacilli; Lactobacillales; Lactobacillaceae; Ligilactobacillus; Ligilactobacillus agilis	UA|SA|UAn|SAn
	Bacteria; Firmicutes; Bacilli; Lactobacillales; Lactobacillaceae; Limosilactobacillus; Limosilactobacillus oris	UA|SA|UAn|SAn
	Bacteria; Actinobacteria; Actinomycetia; Micromonosporales; Micromonosporaceae; Micromonospora; Micromonospora inyonensis	UA|SA|UAn|SAn
	Bacteria; Firmicutes; Clostridia; Eubacteriales; Peptostreptococcaceae; Paraclostridium; Paraclostridium benzoelyticum	UA|SA|UAn|SAn
	Bacteria; Proteobacteria; Gammaproteobacteria; Enterobacterales; Enterobacteriaceae; Pseudescherichia; Pseudescherichia vulneris	UA|SA|UAn|SAn
	Bacteria; Firmicutes; Clostridia; Eubacteriales; Peptococcaceae; Desulfofundulus; [Desulfotomaculum] salinum	UA|SA|UAn|SAn
	Bacteria; Firmicutes; Bacilli; Bacillales; Alicyclobacillaceae; Alicyclobacillus; Alicyclobacillus disulfidooxidans	UA|SA|UAn|SAn
	Bacteria; Firmicutes; Tissierellia; Tissierellales; Tissierellaceae; Anaerosalibacter; Anaerosalibacter massiliensis	UA|SA|UAn|SAn
	Bacteria; Firmicutes; Bacilli; Bacillales; Bacillaceae; Bacillus; Bacillus aquiflavi	UA|SA|UAn|SAn
	Bacteria; Firmicutes; Bacilli; Bacillales; Bacillaceae; Robertmurraya; Bacillus kyonggiensis	UA|SA|UAn|SAn
	Bacteria; Firmicutes; Bacilli; Bacillales; Bacillaceae; Bacillus; Bacillus mediterraneensis	UA|SA|UAn|SAn
	Bacteria; Firmicutes; Bacilli; Bacillales; Bacillaceae; Margalitia; Bacillus shackletonii	UA|SA|UAn|SAn
	Bacteria; Firmicutes; Bacilli; Bacillales; Bacillaceae; Heyndrickxia; Bacillus sporothermodurans	UA|SA|UAn|SAn
	Bacteria; Firmicutes; Clostridia; Eubacteriales; Clostridiaceae; Caloranaerobacter; Caloranaerobacter ferrireducens	UA|SA|UAn|SAn
	Bacteria; Firmicutes; Clostridia; Eubacteriales; Clostridiaceae; Clostridium; Clostridium combesii	UA|SA|UAn|SAn
	Bacteria; Firmicutes; Clostridia; Eubacteriales; Clostridiaceae; Clostridium; Clostridium ganghwense	UA|SA|UAn|SAn
	Bacteria; Firmicutes; Clostridia; Eubacteriales; Clostridiaceae; Clostridium; Clostridium liquoris	UA|SA|UAn|SAn
	Bacteria; Firmicutes; Clostridia; Eubacteriales; Clostridiaceae; Clostridium; Clostridium lundense	UA|SA|UAn|SAn
	Bacteria; Firmicutes; Clostridia; Eubacteriales; Clostridiaceae; Clostridium; Clostridium nitrophenolicum	UA|SA|UAn|SAn
	Bacteria; Firmicutes; Clostridia; Eubacteriales; Clostridiaceae; Clostridium; Clostridium paraputrificum	UA|SA|UAn|SAn
	Bacteria; Firmicutes; Clostridia; Eubacteriales; Clostridiaceae; Clostridium; Clostridium swellfunianum	UA|SA|UAn|SAn
	Bacteria; Firmicutes; Clostridia; Eubacteriales; Clostridiaceae; Clostridium; Clostridium tyrobutyricum	UA|SA|UAn|SAn
	Bacteria; Firmicutes; Clostridia; Eubacteriales; Clostridiaceae; Haloimpatiens; Haloimpatiens lingqiaonensis	UA|SA|UAn|SAn
	Bacteria; Firmicutes; Clostridia; Eubacteriales; Eubacteriaceae; Irregularibacter; Irregularibacter muris	UA|SA|UAn|SAn
	Bacteria; Firmicutes; Bacilli; Lactobacillales; Lactobacillaceae; Ligilactobacillus; Ligilactobacillus saerimneri	UA|SA|UAn|SAn
	Bacteria; Firmicutes; Bacilli; Lactobacillales; Lactobacillaceae; Limosilactobacillus; Limosilactobacillus ingluviei	UA|SA|UAn|SAn
	Bacteria; Firmicutes; Clostridia; Eubacteriales; Eubacteriales_unclassified_f; Proteiniborus; Proteiniborus indolifex	UA|SA|UAn|SAn
	Bacteria; Firmicutes; Bacilli; Bacillales; Planococcaceae; Rummeliibacillus; Rummeliibacillus suwonensis	UA|SA|UAn|SAn
	Bacteria; Firmicutes; Tissierellia; Tissierellales; Tissierellaceae; Sporanaerobacter; Sporanaerobacter acetigenes	UA|SA|UAn|SAn
	Bacteria; Firmicutes; Tissierellia; Tissierellales; Tissierellaceae; Tissierella; Tissierella creatinini	UA|SA|UAn|SAn
	Bacteria; Firmicutes; Tissierellia; Tissierellales; Tissierellaceae; Tissierella; Tissierella creatinophila	UA|SA|UAn|SAn
	Bacteria; Firmicutes; Tissierellia; Tissierellales; Tissierellaceae; Tissierella; Tissierella praeacuta	UA|SA|UAn|SAn
	Bacteria; Firmicutes; Tissierellia; Tissierellales; Tissierellaceae; Urmitella; Urmitella timonensis	UA|SA|UAn|SAn
	Bacteria; Actinobacteria; Actinomycetia; Corynebacteriales; Corynebacteriaceae; Corynebacterium; Corynebacterium xerosis	UA|SA|UAn|SAn
	Bacteria; Tenericutes; Mollicutes; Haloplasmatales; Haloplasmataceae; Haloplasma; Haloplasma contractile	UA|SA|UAn|SAn
	Bacteria; Firmicutes; Clostridia; Eubacteriales; Lachnospiraceae; Herbinix; Herbinix luporum	UA|SA|UAn|SAn
	Bacteria; Firmicutes; Bacilli; Bacillales; Bacillaceae; Massilibacterium; Massilibacterium senegalense	UA|SA|UAn|SAn
	Bacteria; Firmicutes; Clostridia; Thermosediminibacterales; Tepidanaerobacteraceae; Tepidanaerobacter; Tepidanaerobacter acetatoxydans	UA|SA|UAn|SAn
	Bacteria; Firmicutes; Bacilli; Bacillales; Bacillaceae; Virgibacillus; Virgibacillus halodenitrificans	UA|SA|UAn|SAn
	Bacteria; Firmicutes; Bacilli; Bacillales; Bacillaceae; Bacillus; Bacillus badius	UA|SA|UAn|SAn
	Bacteria; Firmicutes; Clostridia; Eubacteriales; Clostridiaceae; Hathewaya; Hathewaya limosa	UA|SA|UAn|SAn
	Bacteria; Firmicutes; Bacilli; Bacillales; Bacillaceae; Virgibacillus; Virgibacillus jeotgali	UA|SA|UAn|SAn
	Bacteria; Firmicutes; Bacilli; Bacillales; Alicyclobacillaceae; Alicyclobacillus; Alicyclobacillus acidoterrestris	UA|SA
	Bacteria; Firmicutes; Bacilli; Bacillales; Bacillaceae; Alkalihalobacillus; Alkalihalobacillus trypoxylicola	UA|SA
	Bacteria; Proteobacteria; Alphaproteobacteria; Hyphomicrobiales; Brucellaceae; Brucella; Brucella abortus	UA|SA
	Bacteria; Firmicutes; Clostridia; Eubacteriales; Clostridiaceae; Butyricicoccus; Butyricicoccus faecihominis	UA|SA
	Bacteria; Firmicutes; Clostridia; Eubacteriales; Clostridiaceae; Caloranaerobacter; Caloranaerobacter azorensis	UA|SA
	Bacteria; Armatimonadetes; Chthonomonadetes; Chthonomonadales; Chthonomonadaceae; Chthonomonas; Chthonomonas calidirosea	UA|SA
	Bacteria; Firmicutes; Clostridia; Eubacteriales; Clostridiaceae; Clostridium; Clostridium akagii	UA|SA
	Bacteria; Firmicutes; Clostridia; Eubacteriales; Peptococcaceae; Desulfitobacterium; Desulfitobacterium chlororespirans	UA|SA
	Bacteria; Firmicutes; Bacilli; Bacillales; Bacillaceae; Fictibacillus; Fictibacillus rigui	UA|SA
	Bacteria; Actinobacteria; Actinomycetia; Micrococcales; Bogoriellaceae; Georgenia; Georgenia satyanarayanai	UA|SA
	Bacteria; Firmicutes; Bacilli; Bacillales; Bacillaceae; Ornithinibacillus; Ornithinibacillus scapharcae	UA|SA
	Bacteria; Firmicutes; Bacilli; Bacillales; Paenibacillaceae; Paenibacillus; Paenibacillus cineris	UA|SA
	Bacteria; Firmicutes; Bacilli; Bacillales; Paenibacillaceae; Paenibacillus; Paenibacillus senegalensis	UA|SA
	Bacteria; Actinobacteria; Actinomycetia; Micrococcales; Intrasporangiaceae; Pedococcus; Pedococcus soli	UA|SA
	Bacteria; Firmicutes; Bacilli; Bacillales; Bacillaceae; Pseudogracilibacillus; Pseudogracilibacillus marinus	UA|SA
	Bacteria; Proteobacteria; Betaproteobacteria; Burkholderiales; Comamonadaceae; Ramlibacter; Ramlibacter ginsenosidimutans	UA|SA
	Bacteria; Firmicutes; Clostridia; Eubacteriales; Symbiobacteriaceae; Symbiobacterium; Symbiobacterium thermophilum	UA|SA
	Bacteria; Firmicutes; Bacilli; Bacillales; Paenibacillaceae; Thermobacillus; Thermobacillus composti	UA|SA
	Bacteria; Firmicutes; Clostridia; Eubacteriales; Oscillospiraceae; Thermoclostridium; Thermoclostridium caenicola	UA|SA
	Bacteria; Firmicutes; Bacilli; Bacillales; Alicyclobacillaceae; Tumebacillus; Tumebacillus algifaecis	UA|SA
	Bacteria; Proteobacteria; Alphaproteobacteria; Hyphomicrobiales; Brucellaceae; Brucella; Brucella intermedia	UA|SA
	Bacteria; Proteobacteria; Betaproteobacteria; Burkholderiales; Comamonadaceae; Comamonas; Comamonas testosteroni	UA|SA
	Bacteria; Proteobacteria; Gammaproteobacteria; Enterobacterales; Enterobacteriaceae; Escherichia; Escherichia marmotae	UA|SA
	Bacteria; Firmicutes; Bacilli; Bacillales; Paenibacillaceae; Paenibacillus; Paenibacillus faecis	UA|SA
	Bacteria; Firmicutes; Bacilli; Bacillales; Paenibacillaceae; Paenibacillus; Paenibacillus mendelii	UA|SA
	Bacteria; Proteobacteria; Gammaproteobacteria; Pseudomonadales; Pseudomonadaceae; Pseudomonas; Pseudomonas benzenivorans	UA|SA
	Bacteria; Proteobacteria; Gammaproteobacteria; Pseudomonadales; Pseudomonadaceae; Pseudomonas; Pseudomonas brassicacearum	UA|SA
	Bacteria; Firmicutes; Bacilli; Bacillales; Planococcaceae; Rummeliibacillus; Rummeliibacillus stabekisii	UA|SA
	Bacteria; Actinobacteria; Actinomycetia; Micrococcales; Intrasporangiaceae; Terrabacter; Terrabacter aeriphilus	UA|SA
	Bacteria; Actinobacteria; Actinomycetia; Micrococcales; Intrasporangiaceae; Terrabacter; Terrabacter tumescens	UA|SA
	Bacteria; Firmicutes; Bacilli; Bacillales; Paenibacillaceae; Aneurinibacillus; Aneurinibacillus tyrosinisolvens	UA|SA
	Bacteria; Proteobacteria; Betaproteobacteria; Burkholderiales; Alcaligenaceae; Castellaniella; Castellaniella hirudinis	UA|SA
	Bacteria; Firmicutes; Clostridia; Eubacteriales; Peptostreptococcaceae; Clostridioides; Clostridioides mangenotii	UA|SA
	Bacteria; Firmicutes; Clostridia; Eubacteriales; Clostridiaceae; Clostridium; Clostridium argentinense	UA|SA
	Bacteria; Firmicutes; Clostridia; Eubacteriales; Clostridiaceae; Clostridium; Clostridium malenominatum	UA|SA
	Bacteria; Proteobacteria; Gammaproteobacteria; Enterobacterales; Enterobacteriaceae; Kluyvera; Kluyvera georgiana	UA|SA
	Bacteria; Firmicutes; Bacilli; Bacillales; Bacillaceae; Mesobacillus; Mesobacillus subterraneus	UA|SA
	Bacteria; Proteobacteria; Gammaproteobacteria; Xanthomonadales; Xanthomonadaceae; Stenotrophomonas; Stenotrophomonas nitritireducens	UA|SA
	Bacteria; Firmicutes; Negativicutes; Veillonellales; Veillonellaceae; Veillonella; Veillonella magna	UA|SA
	Bacteria; Proteobacteria; Gammaproteobacteria; Chromatiales; Ectothiorhodospiraceae; Alkalilimnicola; Alkalilimnicola halodurans	UA|SA
	Bacteria; Firmicutes; Clostridia; Eubacteriales; Clostridiaceae; Alkaliphilus; Alkaliphilus halophilus	UA|SA
	Bacteria; Firmicutes; Bacilli; Bacillales; Bacillaceae; Bacillus; Bacillus canaveralius	UA|SA
	Bacteria; Firmicutes; Bacilli; Bacillales; Bacillaceae; Siminovitchia; Bacillus sediminis	UA|SA
	Bacteria; Firmicutes; Clostridia; Eubacteriales; Defluviitaleaceae; Defluviitalea; Defluviitalea saccharophila	UA|SA
	Bacteria; Firmicutes; Bacilli; Bacillales; Bacillaceae; Ornithinibacillus; Ornithinibacillus salinisoli	UA|SA
	Bacteria; Firmicutes; Bacilli; Bacillales; Bacillaceae; Peribacillus; Peribacillus cavernae	UA|SA
	Bacteria; Bacteroidetes; Bacteroidia; Bacteroidales; Dysgonomonadaceae; Proteiniphilum; Proteiniphilum acetatigenes	UA|SA
	Bacteria; Firmicutes; Bacilli; Bacillales; Bacillaceae; Virgibacillus; Virgibacillus carmonensis	UA|SA
	Bacteria; Firmicutes; Bacilli; Bacillales; Bacillaceae; Alkalihalobacillus; Alkalihalobacillus alcalophilus	UA|SA
	Bacteria; Firmicutes; Bacilli; Bacillales; Paenibacillaceae; Ammoniphilus; Ammoniphilus oxalaticus	UA|SA
	Bacteria; Firmicutes; Bacilli; Bacillales; Bacillaceae; Amphibacillus; Amphibacillus indicireducens	UA|SA
	Bacteria; Firmicutes; Bacilli; Bacillales; Bacillaceae; Bacillus; Bacillus manusensis	UA|SA
	Bacteria; Firmicutes; Bacilli; Bacillales; Bacillaceae; Bacillus; Bacillus niameyensis	UA|SA
	Bacteria; Actinobacteria; Actinomycetia; Micrococcales; Brevibacteriaceae; Brevibacterium; Brevibacterium iodinum	UA|SA
	Bacteria; Actinobacteria; Actinomycetia; Micrococcales; Micrococcaceae; Kocuria; Kocuria marina	UA|SA
	Bacteria; Firmicutes; Bacilli; Bacillales; Bacillaceae; Lentibacillus; Lentibacillus massiliensis	UA|SA
	Bacteria; Bacteroidetes; Bacteroidia; Bacteroidales; Porphyromonadaceae; Macellibacteroides; Macellibacteroides fermentans	UA|SA
	Bacteria; Firmicutes; Bacilli; Bacillales; Bacillaceae; Oceanobacillus; Oceanobacillus indicireducens	UA|SA
	Bacteria; Firmicutes; Bacilli; Bacillales; Bacillaceae; Oceanobacillus; Oceanobacillus rekensis	UA|SA
	Bacteria; Firmicutes; Bacilli; Bacillales; Paenibacillaceae; Paenibacillus; Paenibacillus crassostreae	UA|SA
	Bacteria; Firmicutes; Bacilli; Bacillales; Planococcaceae; Sporosarcina; Sporosarcina psychrophila	UA|SA
	Bacteria; Proteobacteria; Epsilonproteobacteria; Campylobacterales; Campylobacteraceae; Sulfurospirillum; Sulfurospirillum cavolei	UA|SA
	Bacteria; Firmicutes; Bacilli; Bacillales; Bacillaceae; Swionibacillus; Swionibacillus sediminis	UA|SA
	Bacteria; Firmicutes; Bacilli; Bacillales; Bacillaceae; Virgibacillus; Virgibacillus byunsanensis	UA|SA
	Bacteria; Firmicutes; Bacilli; Bacillales; Bacillaceae; Virgibacillus; Virgibacillus campisalis	UA|SA
	Bacteria; Firmicutes; Bacilli; Bacillales; Bacillaceae; Virgibacillus; Virgibacillus massiliensis	UA|SA
	Bacteria; Firmicutes; Bacilli; Bacillales; Bacillaceae; Virgibacillus; Virgibacillus phasianinus	UA|SA
	Bacteria; Firmicutes; Bacilli; Bacillales; Bacillaceae; Virgibacillus; Virgibacillus proomii	UA|SA
	Bacteria; Firmicutes; Clostridia; Eubacteriales; Lachnospiraceae; Lachnoclostridium; [Clostridium] populeti	UA|UAn
	Bacteria; Proteobacteria; Gammaproteobacteria; Xanthomonadales; Xanthomonadaceae; Xanthomonadaceae_unclassified_g; [Pseudomonas] geniculata	UA|UAn
	Bacteria; Proteobacteria; Alphaproteobacteria; Rhodospirillales; Acetobacteraceae; Acidibrevibacterium; Acidibrevibacterium fodinaquatile	UA|UAn
	Bacteria; Proteobacteria; Alphaproteobacteria; Rhodospirillales; Acetobacteraceae; Acidicaldus; Acidicaldus organivorans	UA|UAn
	Bacteria; Actinobacteria; Acidimicrobiia; Acidimicrobiales; Acidimicrobiaceae; Acidiferrimicrobium; Acidiferrimicrobium australe	UA|UAn
	Bacteria; Proteobacteria; Alphaproteobacteria; Rhodospirillales; Acetobacteraceae; Acidisoma; Acidisoma sibiricum	UA|UAn
	Bacteria; Acidobacteria; Acidobacteriia; Acidobacteriales; Acidobacteriaceae; Acidobacterium; Acidobacterium capsulatum	UA|UAn
	Bacteria; Actinobacteria; Actinomycetia; Streptosporangiales; Thermomonosporaceae; Actinoallomurus; Actinoallomurus oryzae	UA|UAn
	Bacteria; Actinobacteria; Actinomycetia; Micromonosporales; Micromonosporaceae; Actinocatenispora; Actinocatenispora rupis	UA|UAn
	Bacteria; Actinobacteria; Actinomycetia; Streptosporangiales; Thermomonosporaceae; Actinocorallia; Actinocorallia aurantiaca	UA|UAn
	Bacteria; Actinobacteria; Actinomycetia; Streptosporangiales; Thermomonosporaceae; Actinomadura; Actinomadura apis	UA|UAn
	Bacteria; Actinobacteria; Actinomycetia; Streptosporangiales; Thermomonosporaceae; Actinomadura; Actinomadura geliboluensis	UA|UAn
	Bacteria; Actinobacteria; Actinomycetia; Streptosporangiales; Thermomonosporaceae; Actinomadura; Actinomadura oligospora	UA|UAn
	Bacteria; Actinobacteria; Actinomycetia; Streptosporangiales; Thermomonosporaceae; Actinomadura; Actinomadura rifamycini	UA|UAn
	Bacteria; Actinobacteria; Actinomycetia; Micromonosporales; Micromonosporaceae; Actinoplanes; Actinoplanes cibodasensis	UA|UAn
	Bacteria; Actinobacteria; Actinomycetia; Micromonosporales; Micromonosporaceae; Actinoplanes; Actinoplanes nipponensis	UA|UAn
	Bacteria; Actinobacteria; Actinomycetia; Micromonosporales; Micromonosporaceae; Actinoplanes; Actinoplanes sediminis	UA|UAn
	Bacteria; Actinobacteria; Actinomycetia; Propionibacteriales; Actinopolymorphaceae; Actinopolymorpha; Actinopolymorpha rutila	UA|UAn
	Bacteria; Bacteroidetes; Cytophagia; Cytophagales; Hymenobacteraceae; Adhaeribacter; Adhaeribacter aerophilus	UA|UAn
	Bacteria; Actinobacteria; Actinomycetia; Propionibacteriales; Nocardioidaceae; Aeromicrobium; Aeromicrobium panacisoli	UA|UAn
	Bacteria; Proteobacteria; Deltaproteobacteria; Myxococcales; Myxococcaceae; Aggregicoccus; Aggregicoccus edonensis	UA|UAn
	Bacteria; Proteobacteria; Alphaproteobacteria; Hyphomicrobiales; Rhizobiaceae; Agrobacterium; Agrobacterium rhizogenes	UA|UAn
	Bacteria; Actinobacteria; Actinomycetia; Micrococcales; Microbacteriaceae; Agromyces; Agromyces iriomotensis	UA|UAn
	Bacteria; Proteobacteria; Alphaproteobacteria; Hyphomicrobiales; Xanthobacteraceae; Ancylobacter; Ancylobacter pratisalsi	UA|UAn
	Bacteria; Proteobacteria; Alphaproteobacteria; Rhodospirillales; Geminicoccaceae; Arboricoccus; Arboricoccus pini	UA|UAn
	Bacteria; Acidobacteria; Blastocatellia; Blastocatellales; Blastocatellaceae; Aridibacter; Aridibacter kavangonensis	UA|UAn
	Bacteria; Armatimonadetes; Armatimonadia; Armatimonadales; Armatimonadaceae; Armatimonas; Armatimonas rosea	UA|UAn
	Bacteria; Actinobacteria; Actinomycetia; Micrococcales; Micrococcaceae; Arthrobacter; Arthrobacter crystallopoietes	UA|UAn
	Bacteria; Actinobacteria; Actinomycetia; Micromonosporales; Micromonosporaceae; Asanoa; Asanoa endophytica	UA|UAn
	Bacteria; Proteobacteria; Alphaproteobacteria; Hyphomonadales; Hyphomonadaceae; Asprobacter; Asprobacter aquaticus	UA|UAn
	Bacteria; Proteobacteria; Alphaproteobacteria; Sphingomonadales; Erythrobacteraceae; Aurantiacibacter; Aurantiacibacter luteus	UA|UAn
	Bacteria; Proteobacteria; Betaproteobacteria; Rhodocyclales; Zoogloeaceae; Azoarcus; Azoarcus indigens	UA|UAn
	Bacteria; Proteobacteria; Betaproteobacteria; Rhodocyclales; Zoogloeaceae; Azoarcus; Azoarcus olearius	UA|UAn
	Bacteria; Proteobacteria; Alphaproteobacteria; Rhodospirillales; Azospirillaceae; Azospirillum; Azospirillum brasilense	UA|UAn
	Bacteria; Proteobacteria; Alphaproteobacteria; Rhodospirillales; Azospirillaceae; Azospirillum; Azospirillum canadense	UA|UAn
	Bacteria; Proteobacteria; Alphaproteobacteria; Rhodospirillales; Azospirillaceae; Azospirillum; Azospirillum fermentarium	UA|UAn
	Bacteria; Proteobacteria; Alphaproteobacteria; Rhodospirillales; Azospirillaceae; Azospirillum; Azospirillum lipoferum	UA|UAn
	Bacteria; Proteobacteria; Alphaproteobacteria; Rhodospirillales; Azospirillaceae; Azospirillum; Azospirillum soli	UA|UAn
	Bacteria; Firmicutes; Bacilli; Bacillales; Bacillaceae; Bacillus; Bacillus alkalitolerans	UA|UAn
	Bacteria; Proteobacteria; Alphaproteobacteria; Hyphomicrobiales; Kaistiaceae; Bauldia; Bauldia consociata	UA|UAn
	Bacteria; Proteobacteria; Oligoflexia; Bdellovibrionales; Bdellovibrionaceae; Bdellovibrio; Bdellovibrio bacteriovorus	UA|UAn
	Bacteria; Proteobacteria; Oligoflexia; Bdellovibrionales; Bdellovibrionaceae; Bdellovibrio; Bdellovibrio exovorus	UA|UAn
	Bacteria; Proteobacteria; Alphaproteobacteria; Hyphomicrobiales; Blastochloridaceae; Blastochloris; Blastochloris gulmargensis	UA|UAn
	Bacteria; Proteobacteria; Alphaproteobacteria; Hyphomicrobiales; Blastochloridaceae; Blastochloris; Blastochloris viridis	UA|UAn
	Bacteria; Proteobacteria; Alphaproteobacteria; Hyphomicrobiales; Bradyrhizobiaceae; Bradyrhizobium; Bradyrhizobium ganzhouense	UA|UAn
	Bacteria; Proteobacteria; Alphaproteobacteria; Hyphomicrobiales; Bradyrhizobiaceae; Bradyrhizobium; Bradyrhizobium liaoningense	UA|UAn
	Bacteria; Planctomycetes; Planctomycetia; Pirellulales; Pirellulaceae; Bremerella; Bremerella volcania	UA|UAn
	Bacteria; Acidobacteria; Blastocatellia; Blastocatellales; Pyrinomonadaceae; Brevitalea; Brevitalea aridisoli	UA|UAn
	Bacteria; Acidobacteria; Acidobacteriia; Bryobacterales; Bryobacteraceae; Bryobacter; Bryobacter aggregatus	UA|UAn
	Bacteria; Proteobacteria; Betaproteobacteria; Burkholderiales; Burkholderiaceae; Trinickia; Burkholderia dabaoshanensis	UA|UAn
	Bacteria; Proteobacteria; Betaproteobacteria; Burkholderiales; Burkholderiaceae; Caballeronia; Caballeronia glathei	UA|UAn
	Bacteria; Proteobacteria; Betaproteobacteria; Burkholderiales; Burkholderiaceae; Caballeronia; Caballeronia turbans	UA|UAn
	Bacteria; Chloroflexi; Caldilineae; Caldilineales; Caldilineaceae; Caldilinea; Caldilinea aerophila	UA|UAn
	Bacteria; Chloroflexi; Caldilineae; Caldilineales; Caldilineaceae; Caldilinea; Caldilinea tarbellica	UA|UAn
	Bacteria; Proteobacteria; Betaproteobacteria; Burkholderiales; Comamonadaceae; Caldimonas; Caldimonas meghalayensis	UA|UAn
	Bacteria; Actinobacteria; Actinomycetia; Micromonosporales; Micromonosporaceae; Catellatospora; Catellatospora citrea	UA|UAn
	Bacteria; Actinobacteria; Actinomycetia; Micromonosporales; Micromonosporaceae; Catelliglobosispora; Catelliglobosispora koreensis	UA|UAn
	Bacteria; Actinobacteria; Actinomycetia; Catenulisporales; Catenulisporaceae; Catenulispora; Catenulispora yoronensis	UA|UAn
	Bacteria; Actinobacteria; Actinomycetia; Micrococcales; Cellulomonadaceae; Cellulomonas; Cellulomonas chitinilytica	UA|UAn
	Bacteria; Fibrobacteres; Chitinispirillia; Chitinispirillales; Chitinispirillaceae; Chitinispirillum; Chitinispirillum alkaliphilum	UA|UAn
	Bacteria; Bacteroidetes; Chitinophagia; Chitinophagales; Chitinophagaceae; Chitinophaga; Chitinophaga polysaccharea	UA|UAn
	Bacteria; Bacteroidetes; Chitinophagia; Chitinophagales; Chitinophagaceae; Chitinophaga; Chitinophaga soli	UA|UAn
	Bacteria; Bacteroidetes; Chitinophagia; Chitinophagales; Chitinophagaceae; Chitinophaga; Chitinophaga terrae	UA|UAn
	Bacteria; Chloroflexi; Chloroflexia; Chloroflexales; Chloroflexaceae; Chloroflexus; Chloroflexus islandicus	UA|UAn
	Bacteria; Proteobacteria; Deltaproteobacteria; Myxococcales; Polyangiaceae; Chondromyces; Chondromyces apiculatus	UA|UAn
	Bacteria; Bacteroidetes; Cytophagia; Cytophagales; Fulvivirgaceae; Chryseolinea; Chryseolinea serpens	UA|UAn
	Bacteria; Bacteroidetes; Cytophagia; Cytophagales; Fulvivirgaceae; Chryseolinea; Chryseolinea soli	UA|UAn
	Bacteria; Proteobacteria; Gammaproteobacteria; Xanthomonadales; Xanthomonadaceae; Chujaibacter; Chujaibacter soli	UA|UAn
	Bacteria; Firmicutes; Clostridia; Eubacteriales; Clostridiaceae; Clostridium; Clostridium cavendishii	UA|UAn
	Bacteria; Firmicutes; Clostridia; Eubacteriales; Clostridiaceae; Clostridium; Clostridium sardiniense	UA|UAn
	Bacteria; Proteobacteria; Betaproteobacteria; Burkholderiales; Oxalobacteraceae; Collimonas; Collimonas fungivorans	UA|UAn
	Bacteria; Actinobacteria; Thermoleophilia; Solirubrobacterales; Conexibacteraceae; Conexibacter; Conexibacter woesei	UA|UAn
	Bacteria; Proteobacteria; Gammaproteobacteria; Legionellales; Coxiellaceae; Coxiella; Coxiella burnetii	UA|UAn
	Bacteria; Actinobacteria; Actinomycetia; Micrococcales; Microbacteriaceae; Cryobacterium; Cryobacterium psychrotolerans	UA|UAn
	Bacteria; Chloroflexi; Dehalococcoidia; Dehalococcoidia_unclassified_o; Dehalococcoidia_unclassified_f; Dehalogenimonas; Dehalogenimonas formicexedens	UA|UAn
	Bacteria; Proteobacteria; Alphaproteobacteria; Hyphomicrobiales; Devosiaceae; Devosia; Devosia confluentis	UA|UAn
	Bacteria; Proteobacteria; Alphaproteobacteria; Hyphomicrobiales; Devosiaceae; Devosia; Devosia limi	UA|UAn
	Bacteria; Proteobacteria; Alphaproteobacteria; Hyphomicrobiales; Devosiaceae; Devosia; Devosia yakushimensis	UA|UAn
	Bacteria; Dictyoglomi; Dictyoglomia; Dictyoglomales; Dictyoglomaceae; Dictyoglomus; Dictyoglomus turgidum	UA|UAn
	Bacteria; Proteobacteria; Gammaproteobacteria; Xanthomonadales; Rhodanobacteraceae; Dokdonella; Dokdonella immobilis	UA|UAn
	Bacteria; Proteobacteria; Gammaproteobacteria; Xanthomonadales; Rhodanobacteraceae; Dokdonella; Dokdonella soli	UA|UAn
	Bacteria; Proteobacteria; Alphaproteobacteria; Rhodospirillales; Rhodospirillaceae; Dongia; Dongia rigui	UA|UAn
	Bacteria; Proteobacteria; Betaproteobacteria; Burkholderiales; Oxalobacteraceae; Duganella; Duganella qianjiadongensis	UA|UAn
	Bacteria; Proteobacteria; Gammaproteobacteria; Xanthomonadales; Rhodanobacteraceae; Dyella; Dyella thiooxydans	UA|UAn
	Bacteria; Proteobacteria; Alphaproteobacteria; Rhodospirillales; Rhodospirillaceae; Elstera; Elstera cyanobacteriorum	UA|UAn
	Bacteria; Proteobacteria; Alphaproteobacteria; Sphingomonadales; Erythrobacteraceae; Erythrobacter; Erythrobacter tepidarius	UA|UAn
	Bacteria; Proteobacteria; Betaproteobacteria; Rhodocyclales; Azonexaceae; Ferribacterium; Ferribacterium limneticum	UA|UAn
	Bacteria; Bacteroidetes; Chitinophagia; Chitinophagales; Chitinophagaceae; Ferruginibacter; Ferruginibacter profundus	UA|UAn
	Bacteria; Proteobacteria; Alphaproteobacteria; Rhodospirillales; Rhodospirillaceae; Ferruginivarius; Ferruginivarius sediminum	UA|UAn
	Bacteria; Bacteroidetes; Chitinophagia; Chitinophagales; Chitinophagaceae; Flavitalea; Flavitalea antarctica	UA|UAn
	Bacteria; Bacteroidetes; Chitinophagia; Chitinophagales; Chitinophagaceae; Flavitalea; Flavitalea gansuensis	UA|UAn
	Bacteria; Bacteroidetes; Chitinophagia; Chitinophagales; Chitinophagaceae; Flavitalea; Flavitalea populi	UA|UAn
	Bacteria; Bacteroidetes; Flavobacteriia; Flavobacteriales; Flavobacteriaceae; Flavobacterium; Flavobacterium johnsoniae	UA|UAn
	Bacteria; Bacteroidetes; Flavobacteriia; Flavobacteriales; Flavobacteriaceae; Flavobacterium; Flavobacterium qiangtangense	UA|UAn
	Bacteria; Bacteroidetes; Flavobacteriia; Flavobacteriales; Flavobacteriaceae; Flavobacterium; Flavobacterium saccharophilum	UA|UAn
	Bacteria; Actinobacteria; Actinomycetia; Frankiales; Frankiaceae; Frankia; Frankia discariae	UA|UAn
	Bacteria; Proteobacteria; Alphaproteobacteria; Rhodospirillales; Geminicoccaceae; Geminicoccus; Geminicoccus roseus	UA|UAn
	Bacteria; Planctomycetes; Planctomycetia; Gemmatales; Gemmataceae; Gemmata; Gemmata obscuriglobus	UA|UAn
	Bacteria; Gemmatimonadetes; Gemmatimonadetes; Gemmatimonadales; Gemmatimonadaceae; Gemmatirosa; Gemmatirosa kalamazoonesis	UA|UAn
	Bacteria; Proteobacteria; Deltaproteobacteria; Desulfuromonadales; Geobacteraceae; Geoalkalibacter; Geoalkalibacter ferrihydriticus	UA|UAn
	Bacteria; Proteobacteria; Deltaproteobacteria; Desulfuromonadales; Geobacteraceae; Geobacter; Geobacter luticola	UA|UAn
	Bacteria; Proteobacteria; Deltaproteobacteria; Desulfuromonadales; Geobacteraceae; Geobacter; Geobacter sulfurreducens	UA|UAn
	Bacteria; Proteobacteria; Deltaproteobacteria; Desulfuromonadales; Geobacteraceae; Geomonas (Geobacteraceae); Geomonas terrae	UA|UAn
	Bacteria; Planctomycetes; Planctomycetia; Planctomycetales; Planctomycetaceae; Gimesia; Gimesia maris	UA|UAn
	Bacteria; Proteobacteria; Betaproteobacteria; Burkholderiales; Oxalobacteraceae; Herbaspirillum; Herbaspirillum chlorophenolicum	UA|UAn
	Bacteria; Proteobacteria; Alphaproteobacteria; Hyphomicrobiales; Hyphomicrobiaceae; Hyphomicrobium; Hyphomicrobium denitrificans	UA|UAn
	Bacteria; Proteobacteria; Alphaproteobacteria; Hyphomicrobiales; Hyphomicrobiaceae; Hyphomicrobium; Hyphomicrobium hollandicum	UA|UAn
	Bacteria; Proteobacteria; Alphaproteobacteria; Hyphomicrobiales; Hyphomicrobiaceae; Hyphomicrobium; Hyphomicrobium nitrativorans	UA|UAn
	Bacteria; Actinobacteria; Acidimicrobiia; Acidimicrobiales; Iamiaceae; Iamia; Iamia majanohamensis	UA|UAn
	Bacteria; Proteobacteria; Betaproteobacteria; Burkholderiales; Burkholderiales_unclassified_f; Ideonella; Ideonella sakaiensis	UA|UAn
	Bacteria; Actinobacteria; Acidimicrobiia; Acidimicrobiales; Ilumatobacteraceae; Ilumatobacter; Ilumatobacter nonamiensis	UA|UAn
	Bacteria; Bacteroidetes; Chitinophagia; Chitinophagales; Chitinophagaceae; Ilyomonas; Ilyomonas limi	UA|UAn
	Bacteria; Proteobacteria; Gammaproteobacteria; Chromatiales; Ectothiorhodospiraceae; Inmirania; Inmirania thermothiophila	UA|UAn
	Bacteria; Actinobacteria; Actinomycetia; Micrococcales; Intrasporangiaceae; Intrasporangium; Intrasporangium flavum	UA|UAn
	Bacteria; Actinobacteria; Actinomycetia; Micrococcales; Promicromonosporaceae; Isoptericola; Isoptericola halotolerans	UA|UAn
	Bacteria; Proteobacteria; Alphaproteobacteria; Hyphomicrobiales; Kaistiaceae; Kaistia; Kaistia defluvii	UA|UAn
	Bacteria; Actinobacteria; Actinomycetia; Streptomycetales; Streptomycetaceae; Kitasatospora; Kitasatospora aureofaciens	UA|UAn
	Bacteria; Actinobacteria; Actinomycetia; Micrococcales; Intrasporangiaceae; Knoellia; Knoellia subterranea	UA|UAn
	Bacteria; Actinobacteria; Actinomycetia; Pseudonocardiales; Pseudonocardiaceae; Kutzneria; Kutzneria kofuensis	UA|UAn
	Bacteria; Proteobacteria; Alphaproteobacteria; Hyphomicrobiales; Stappiaceae; Labrenzia; Labrenzia alexandrii	UA|UAn
	Bacteria; Proteobacteria; Alphaproteobacteria; Hyphomicrobiales; Xanthobacteraceae; Labrys; Labrys wisconsinensis	UA|UAn
	Bacteria; Proteobacteria; Alphaproteobacteria; Rhodospirillales; Rhodospirillaceae; Lacibacterium; Lacibacterium aquatile	UA|UAn
	Bacteria; Firmicutes; Bacilli; Bacillales; Thermoactinomycetaceae; Lihuaxuella; Lihuaxuella thermophila	UA|UAn
	Bacteria; Planctomycetes; Planctomycetia; Gemmatales; Gemmataceae; Limnoglobus; Limnoglobus roseus	UA|UAn
	Bacteria; Firmicutes; Bacilli; Bacillales; Bacillaceae; Litchfieldia; Litchfieldia salsus	UA|UAn
	Bacteria; Proteobacteria; Gammaproteobacteria; Xanthomonadales; Rhodanobacteraceae; Luteibacter; Luteibacter jiangsuensis	UA|UAn
	Bacteria; Proteobacteria; Gammaproteobacteria; Xanthomonadales; Xanthomonadaceae; Luteimonas; Luteimonas lumbrici	UA|UAn
	Bacteria; Proteobacteria; Gammaproteobacteria; Xanthomonadales; Xanthomonadaceae; Luteimonas; Luteimonas marina	UA|UAn
	Bacteria; Verrucomicrobia; Verrucomicrobiae; Verrucomicrobiales; Verrucomicrobiaceae; Luteolibacter; Luteolibacter gellanilyticus	UA|UAn
	Bacteria; Proteobacteria; Gammaproteobacteria; Xanthomonadales; Xanthomonadaceae; Lysobacter; Lysobacter caseinilyticus	UA|UAn
	Bacteria; Proteobacteria; Gammaproteobacteria; Xanthomonadales; Xanthomonadaceae; Lysobacter; Lysobacter dokdonensis	UA|UAn
	Bacteria; Proteobacteria; Gammaproteobacteria; Alteromonadales; Alteromonadaceae; Marinobacter; Marinobacter lutaoensis	UA|UAn
	Bacteria; Actinobacteria; Actinomycetia; Propionibacteriales; Nocardioidaceae; Marmoricola; Marmoricola aquaticus	UA|UAn
	Bacteria; Proteobacteria; Betaproteobacteria; Burkholderiales; Oxalobacteraceae; Massilia; Massilia eurypsychrophila	UA|UAn
	Bacteria; Proteobacteria; Betaproteobacteria; Burkholderiales; Oxalobacteraceae; Massilia; Massilia flava	UA|UAn
	Bacteria; Proteobacteria; Alphaproteobacteria; Hyphomicrobiales; Phyllobacteriaceae; Mesorhizobium; Mesorhizobium helmanticense	UA|UAn
	Bacteria; Proteobacteria; Alphaproteobacteria; Hyphomicrobiales; Phyllobacteriaceae; Mesorhizobium; Mesorhizobium opportunistum	UA|UAn
	Bacteria; Proteobacteria; Alphaproteobacteria; Hyphomicrobiales; Hyphomicrobiaceae; Methyloceanibacter; Methyloceanibacter caenitepidi	UA|UAn
	Bacteria; Proteobacteria; Alphaproteobacteria; Hyphomicrobiales; Methylocystaceae; Methylocystis; Methylocystis parvus	UA|UAn
	Bacteria; Proteobacteria; Alphaproteobacteria; Hyphomicrobiales; Hyphomicrobiaceae; Methyloligella; Methyloligella solikamskensis	UA|UAn
	Bacteria; Proteobacteria; Betaproteobacteria; Nitrosomonadales; Sterolibacteriaceae; Methyloversatilis; Methyloversatilis discipulorum	UA|UAn
	Bacteria; Actinobacteria; Actinomycetia; Micrococcales; Microbacteriaceae; Microbacterium; Microbacterium terricola	UA|UAn
	Bacteria; Actinobacteria; Actinomycetia; Streptosporangiales; Streptosporangiaceae; Microbispora; Microbispora camponoti	UA|UAn
	Bacteria; Actinobacteria; Actinomycetia; Propionibacteriales; Propionibacteriaceae; Microlunatus; Microlunatus ginsengisoli	UA|UAn
	Bacteria; Proteobacteria; Alphaproteobacteria; Hyphomicrobiales; Methylobacteriaceae; Microvirga; Microvirga brassicacearum	UA|UAn
	Bacteria; Proteobacteria; Alphaproteobacteria; Hyphomicrobiales; Methylobacteriaceae; Microvirga; Microvirga flavescens	UA|UAn
	Bacteria; Proteobacteria; Alphaproteobacteria; Hyphomicrobiales; Methylobacteriaceae; Microvirga; Microvirga lotononidis	UA|UAn
	Bacteria; Proteobacteria; Alphaproteobacteria; Hyphomicrobiales; Methylobacteriaceae; Microvirga; Microvirga lupini	UA|UAn
	Bacteria; Proteobacteria; Deltaproteobacteria; Myxococcales; Myxococcales_unclassified_f; Minicystis; Minicystis rosea	UA|UAn
	Bacteria; Proteobacteria; Gammaproteobacteria; Xanthomonadales; Rhodanobacteraceae; Mizugakiibacter; Mizugakiibacter sediminis	UA|UAn
	Bacteria; Bacteroidetes; Sphingobacteriia; Sphingobacteriales; Sphingobacteriaceae; Mucilaginibacter; Mucilaginibacter pocheonensis	UA|UAn
	Bacteria; Bacteroidetes; Sphingobacteriia; Sphingobacteriales; Sphingobacteriaceae; Mucilaginibacter; Mucilaginibacter rigui	UA|UAn
	Bacteria; Actinobacteria; Actinomycetia; Corynebacteriales; Mycobacteriaceae; Mycobacterium; Mycobacterium interjectum	UA|UAn
	Bacteria; Actinobacteria; Actinomycetia; Corynebacteriales; Mycobacteriaceae; Mycobacterium; Mycobacterium intermedium	UA|UAn
	Bacteria; Actinobacteria; Actinomycetia; Corynebacteriales; Mycobacteriaceae; Mycobacterium; Mycobacterium marinum	UA|UAn
	Bacteria; Actinobacteria; Actinomycetia; Corynebacteriales; Mycobacteriaceae; Mycobacterium; Mycobacterium palauense	UA|UAn
	Bacteria; Actinobacteria; Actinomycetia; Corynebacteriales; Mycobacteriaceae; Mycolicibacterium; Mycolicibacterium aubagnense	UA|UAn
	Bacteria; Actinobacteria; Actinomycetia; Corynebacteriales; Mycobacteriaceae; Mycolicibacterium; Mycolicibacterium confluentis	UA|UAn
	Bacteria; Actinobacteria; Actinomycetia; Corynebacteriales; Mycobacteriaceae; Mycolicibacterium; Mycolicibacterium hodleri	UA|UAn
	Bacteria; Actinobacteria; Actinomycetia; Corynebacteriales; Mycobacteriaceae; Mycolicibacterium; Mycolicibacterium houstonense	UA|UAn
	Bacteria; Actinobacteria; Actinomycetia; Corynebacteriales; Mycobacteriaceae; Mycolicibacterium; Mycolicibacterium moriokaense	UA|UAn
	Bacteria; Actinobacteria; Actinomycetia; Corynebacteriales; Mycobacteriaceae; Mycolicibacterium; Mycolicibacterium peregrinum	UA|UAn
	Bacteria; Actinobacteria; Actinomycetia; Corynebacteriales; Mycobacteriaceae; Mycolicibacterium; Mycolicibacterium phocaicum	UA|UAn
	Bacteria; Actinobacteria; Actinomycetia; Corynebacteriales; Mycobacteriaceae; Mycolicibacterium; Mycolicibacterium tusciae	UA|UAn
	Bacteria; Actinobacteria; Actinomycetia; Nakamurellales; Nakamurellaceae; Nakamurella; Nakamurella flavida	UA|UAn
	Bacteria; Proteobacteria; Deltaproteobacteria; Myxococcales; Nannocystaceae; Nannocystis; Nannocystis exedens	UA|UAn
	Bacteria; Proteobacteria; Deltaproteobacteria; Myxococcales; Nannocystaceae; Nannocystis; Nannocystis pusilla	UA|UAn
	Bacteria; Chlamydiae; Chlamydiia; Parachlamydiales; Parachlamydiaceae; Neochlamydia; Neochlamydia hartmannellae	UA|UAn
	Bacteria; Bacteroidetes; Chitinophagia; Chitinophagales; Chitinophagaceae; Niastella; Niastella populi	UA|UAn
	Bacteria; Bacteroidetes; Chitinophagia; Chitinophagales; Chitinophagaceae; Niastella; Niastella vici	UA|UAn
	Bacteria; Proteobacteria; Betaproteobacteria; Nitrosomonadales; Nitrosomonadaceae; Nitrosospira; Nitrosospira tenuis	UA|UAn
	Bacteria; Nitrospirae; Nitrospira; Nitrospirales; Nitrospiraceae; Nitrospira; Nitrospira japonica	UA|UAn
	Bacteria; Nitrospirae; Nitrospira; Nitrospirales; Nitrospiraceae; Nitrospira; Nitrospira moscoviensis	UA|UAn
	Bacteria; Proteobacteria; Alphaproteobacteria; Rhodospirillales; Azospirillaceae; Nitrospirillum; Nitrospirillum amazonense	UA|UAn
	Bacteria; Actinobacteria; Actinomycetia; Corynebacteriales; Nocardiaceae; Nocardia; Nocardia rayongensis	UA|UAn
	Bacteria; Actinobacteria; Actinomycetia; Corynebacteriales; Nocardiaceae; Nocardia; Nocardia sienata	UA|UAn
	Bacteria; Actinobacteria; Actinomycetia; Propionibacteriales; Nocardioidaceae; Nocardioides; Nocardioides glacieisoli	UA|UAn
	Bacteria; Actinobacteria; Actinomycetia; Propionibacteriales; Nocardioidaceae; Nocardioides; Nocardioides halotolerans	UA|UAn
	Bacteria; Actinobacteria; Actinomycetia; Propionibacteriales; Nocardioidaceae; Nocardioides; Nocardioides hungaricus	UA|UAn
	Bacteria; Actinobacteria; Actinomycetia; Propionibacteriales; Nocardioidaceae; Nocardioides; Nocardioides iriomotensis	UA|UAn
	Bacteria; Actinobacteria; Actinomycetia; Propionibacteriales; Nocardioidaceae; Nocardioides; Nocardioides opuntiae	UA|UAn
	Bacteria; Actinobacteria; Actinomycetia; Propionibacteriales; Nocardioidaceae; Nocardioides; Nocardioides ungokensis	UA|UAn
	Bacteria; Actinobacteria; Actinomycetia; Streptosporangiales; Nocardiopsaceae; Nocardiopsis; Nocardiopsis alkaliphila	UA|UAn
	Bacteria; Actinobacteria; Actinomycetia; Streptosporangiales; Streptosporangiaceae; Nonomuraea; Nonomuraea harbinensis	UA|UAn
	Bacteria; Proteobacteria; Alphaproteobacteria; Hyphomicrobiales; Hyphomicrobiales_unclassified_f; Nordella; Nordella oligomobilis	UA|UAn
	Bacteria; Acidobacteria; Acidobacteriia; Acidobacteriales; Acidobacteriaceae; Occallatibacter; Occallatibacter riparius	UA|UAn
	Bacteria; Bacteroidetes; Cytophagia; Cytophagales; Fulvivirgaceae; Ohtaekwangia; Ohtaekwangia koreensis	UA|UAn
	Bacteria; Bacteroidetes; Cytophagia; Cytophagales; Fulvivirgaceae; Ohtaekwangia; Ohtaekwangia kribbensis	UA|UAn
	Bacteria; Chloroflexi; Anaerolineae; Anaerolineales; Anaerolineaceae; Ornatilinea; Ornatilinea apprima	UA|UAn
	Bacteria; Actinobacteria; Actinomycetia; Micrococcales; Intrasporangiaceae; Oryzihumus; Oryzihumus terrae	UA|UAn
	Bacteria; Chloroflexi; Chloroflexia; Chloroflexales; Oscillochloridaceae; Oscillochloris; Oscillochloris trichoides	UA|UAn
	Bacteria; Actinobacteria; Actinomycetia; Micrococcales; Micrococcaceae; Paenarthrobacter; Paenarthrobacter nicotinovorans	UA|UAn
	Bacteria; Proteobacteria; Betaproteobacteria; Burkholderiales; Burkholderiaceae; Paraburkholderia; Paraburkholderia rhizosphaerae	UA|UAn
	Bacteria; Proteobacteria; Betaproteobacteria; Burkholderiales; Burkholderiaceae; Paraburkholderia; Paraburkholderia ribeironis	UA|UAn
	Bacteria; Proteobacteria; Betaproteobacteria; Burkholderiales; Burkholderiaceae; Paraburkholderia; Paraburkholderia sabiae	UA|UAn
	Bacteria; Proteobacteria; Betaproteobacteria; Burkholderiales; Burkholderiaceae; Paraburkholderia; Paraburkholderia sprentiae	UA|UAn
	Bacteria; Chlamydiae; Chlamydiia; Parachlamydiales; Parachlamydiaceae; Parachlamydia; Parachlamydia acanthamoebae	UA|UAn
	Bacteria; Proteobacteria; Alphaproteobacteria; Rhodobacterales; Rhodobacteraceae; Paracoccus; Paracoccus koreensis	UA|UAn
	Bacteria; Bacteroidetes; Chitinophagia; Chitinophagales; Chitinophagaceae; Parafilimonas; Parafilimonas terrae	UA|UAn
	Bacteria; Actinobacteria; Thermoleophilia; Solirubrobacterales; Patulibacteraceae; Patulibacter; Patulibacter brassicae	UA|UAn
	Bacteria; Firmicutes; Bacilli; Bacillales; Bacillaceae; Paucisalibacillus; Paucisalibacillus globulus	UA|UAn
	Bacteria; Bacteroidetes; Sphingobacteriia; Sphingobacteriales; Sphingobacteriaceae; Pedobacter; Pedobacter panaciterrae	UA|UAn
	Bacteria; Bacteroidetes; Sphingobacteriia; Sphingobacteriales; Sphingobacteriaceae; Pedobacter; Pedobacter pituitosus	UA|UAn
	Bacteria; Actinobacteria; Actinomycetia; Micrococcales; Intrasporangiaceae; Pedococcus; Pedococcus badiiscoriae	UA|UAn
	Bacteria; Actinobacteria; Actinomycetia; Micrococcales; Intrasporangiaceae; Pedococcus; Pedococcus cremeus	UA|UAn
	Bacteria; Firmicutes; Clostridia; Eubacteriales; Peptococcaceae; Pelotomaculum; Pelotomaculum terephthalicicum	UA|UAn
	Bacteria; Proteobacteria; Betaproteobacteria; Burkholderiales; Burkholderiales_unclassified_f; Piscinibacterium; Piscinibacterium candidicorallinum	UA|UAn
	Bacteria; Planctomycetes; Planctomycetia; Planctomycetales; Planctomycetaceae; Planctopirus; Planctopirus hydrillae	UA|UAn
	Bacteria; Proteobacteria; Deltaproteobacteria; Myxococcales; Polyangiaceae; Polyangium; Polyangium sorediatum	UA|UAn
	Bacteria; Proteobacteria; Betaproteobacteria; Rhodocyclales; Rhodocyclaceae; Propionivibrio; Propionivibrio pelophilus	UA|UAn
	Bacteria; Proteobacteria; Betaproteobacteria; Burkholderiales; Oxalobacteraceae; Pseudoduganella; Pseudoduganella eburnea	UA|UAn
	Bacteria; Proteobacteria; Betaproteobacteria; Burkholderiales; Oxalobacteraceae; Pseudoduganella; Pseudoduganella violaceinigra	UA|UAn
	Bacteria; Proteobacteria; Gammaproteobacteria; Pseudomonadales; Pseudomonadaceae; Pseudomonas; Pseudomonas graminis	UA|UAn
	Bacteria; Proteobacteria; Gammaproteobacteria; Pseudomonadales; Pseudomonadaceae; Pseudomonas; Pseudomonas kilonensis	UA|UAn
	Bacteria; Proteobacteria; Gammaproteobacteria; Pseudomonadales; Pseudomonadaceae; Pseudomonas; Pseudomonas sihuiensis	UA|UAn
	Bacteria; Proteobacteria; Gammaproteobacteria; Pseudomonadales; Pseudomonadaceae; Pseudomonas; Pseudomonas silesiensis	UA|UAn
	Bacteria; Proteobacteria; Gammaproteobacteria; Pseudomonadales; Pseudomonadaceae; Pseudomonas; Pseudomonas turukhanskensis	UA|UAn
	Bacteria; Actinobacteria; Actinomycetia; Pseudonocardiales; Pseudonocardiaceae; Pseudonocardia; Pseudonocardia dioxanivorans	UA|UAn
	Bacteria; Actinobacteria; Actinomycetia; Pseudonocardiales; Pseudonocardiaceae; Pseudonocardia; Pseudonocardia yuanmonensis	UA|UAn
	Bacteria; Proteobacteria; Alphaproteobacteria; Hyphomicrobiales; Hyphomicrobiales_unclassified_f; Pseudorhodoplanes; Pseudorhodoplanes sinuspersici	UA|UAn
	Bacteria; Proteobacteria; Gammaproteobacteria; Xanthomonadales; Xanthomonadaceae; Pseudoxanthomonas; Pseudoxanthomonas kaohsiungensis	UA|UAn
	Bacteria; Firmicutes; Bacilli; Bacillales; Bacillaceae; Psychrobacillus; Psychrobacillus lasiicapitis	UA|UAn
	Bacteria; Acidobacteria; Blastocatellia; Blastocatellales; Pyrinomonadaceae; Pyrinomonas; Pyrinomonas methylaliphatogenes	UA|UAn
	Bacteria; Proteobacteria; Betaproteobacteria; Burkholderiales; Comamonadaceae; Ramlibacter; Ramlibacter tataouinensis	UA|UAn
	Bacteria; Proteobacteria; Alphaproteobacteria; Rhodospirillales; Rhodospirillales_unclassified; Reyranella; Reyranella graminifolii	UA|UAn
	Bacteria; Proteobacteria; Alphaproteobacteria; Hyphomicrobiales; Rhizobiaceae; Rhizobium; Rhizobium azooxidifex	UA|UAn
	Bacteria; Proteobacteria; Alphaproteobacteria; Micropepsales; Micropepsaceae; Rhizomicrobium; Rhizomicrobium electricum	UA|UAn
	Bacteria; Proteobacteria; Alphaproteobacteria; Micropepsales; Micropepsaceae; Rhizomicrobium; Rhizomicrobium palustre	UA|UAn
	Bacteria; Proteobacteria; Gammaproteobacteria; Xanthomonadales; Rhodanobacteraceae; Rhodanobacter; Rhodanobacter xiangquanii	UA|UAn
	Bacteria; Actinobacteria; Actinomycetia; Corynebacteriales; Nocardiaceae; Rhodococcus; Rhodococcus degradans	UA|UAn
	Bacteria; Actinobacteria; Actinomycetia; Corynebacteriales; Nocardiaceae; Rhodococcus; Rhodococcus fascians	UA|UAn
	Bacteria; Actinobacteria; Actinomycetia; Corynebacteriales; Nocardiaceae; Rhodococcus; Rhodococcus rhodochrous	UA|UAn
	Bacteria; Proteobacteria; Alphaproteobacteria; Hyphomicrobiales; Hyphomicrobiaceae; Rhodomicrobium; Rhodomicrobium lacus	UA|UAn
	Bacteria; Proteobacteria; Alphaproteobacteria; Hyphomicrobiales; Hyphomicrobiaceae; Rhodoplanes; Rhodoplanes piscinae	UA|UAn
	Bacteria; Firmicutes; Bacilli; Bacillales; Thermoactinomycetaceae; Risungbinella; Risungbinella pyongyangensis	UA|UAn
	Bacteria; Proteobacteria; Betaproteobacteria; Burkholderiales; Burkholderiaceae; Robbsia; Robbsia andropogonis	UA|UAn
	Bacteria; Proteobacteria; Alphaproteobacteria; Hyphomicrobiales; Phyllobacteriaceae; Roseitalea; Roseitalea porphyridii	UA|UAn
	Bacteria; Proteobacteria; Betaproteobacteria; Burkholderiales; Burkholderiales_unclassified_f; Rubrivivax; Rubrivivax gelatinosus	UA|UAn
	Bacteria; Proteobacteria; Gammaproteobacteria; Xanthomonadales; Rhodanobacteraceae; Rudaea; Rudaea cellulosilytica	UA|UAn
	Bacteria; Actinobacteria; Actinomycetia; Pseudonocardiales; Pseudonocardiaceae; Saccharopolyspora; Saccharopolyspora subtropica	UA|UAn
	Bacteria; Actinobacteria; Actinomycetia; Micrococcales; Microbacteriaceae; Salinibacterium; Salinibacterium xinjiangense	UA|UAn
	Bacteria; Bacteroidetes; Chitinophagia; Chitinophagales; Chitinophagaceae; Sediminibacterium; Sediminibacterium roseum	UA|UAn
	Bacteria; Proteobacteria; Alphaproteobacteria; Hyphomicrobiales; Rhizobiaceae; Shinella; Shinella zoogloeoides	UA|UAn
	Bacteria; Chlamydiae; Chlamydiia; Parachlamydiales; Simkaniaceae; Simkania; Simkania negevensis	UA|UAn
	Bacteria; Planctomycetes; Planctomycetia; Isosphaerales; Isosphaeraceae; Singulisphaera; Singulisphaera rosea	UA|UAn
	Bacteria; Proteobacteria; Alphaproteobacteria; Rhodospirillales; Azospirillaceae; Skermanella; Skermanella aerolata	UA|UAn
	Bacteria; Proteobacteria; Alphaproteobacteria; Rhodospirillales; Azospirillaceae; Skermanella; Skermanella mucosa	UA|UAn
	Bacteria; Proteobacteria; Alphaproteobacteria; Rhodospirillales; Azospirillaceae; Skermanella; Skermanella rubra	UA|UAn
	Bacteria; Actinobacteria; Thermoleophilia; Solirubrobacterales; Solirubrobacteraceae; Solirubrobacter; Solirubrobacter taibaiensis	UA|UAn
	Bacteria; Bacteroidetes; Sphingobacteriia; Sphingobacteriales; Sphingobacteriaceae; Solitalea; Solitalea koreensis	UA|UAn
	Bacteria; Proteobacteria; Deltaproteobacteria; Myxococcales; Polyangiaceae; Sorangium; Sorangium cellulosum	UA|UAn
	Bacteria; Proteobacteria; Alphaproteobacteria; Sphingomonadales; Sphingomonadaceae; Sphingomonas; Sphingomonas carotinifaciens	UA|UAn
	Bacteria; Proteobacteria; Alphaproteobacteria; Sphingomonadales; Sphingomonadaceae; Sphingomonas; Sphingomonas changbaiensis	UA|UAn
	Bacteria; Proteobacteria; Alphaproteobacteria; Sphingomonadales; Sphingomonadaceae; Sphingomonas; Sphingomonas jaspsi	UA|UAn
	Bacteria; Proteobacteria; Alphaproteobacteria; Sphingomonadales; Sphingomonadaceae; Sphingomonas; Sphingomonas limnosediminicola	UA|UAn
	Bacteria; Proteobacteria; Alphaproteobacteria; Sphingomonadales; Sphingomonadaceae; Sphingopyxis; Sphingopyxis alaskensis	UA|UAn
	Bacteria; Cyanobacteria; Cyanobacteria_unclassified_c; Pleurocapsales; Dermocarpellaceae; Stanieria; Stanieria cyanosphaera	UA|UAn
	Bacteria; Proteobacteria; Alphaproteobacteria; Rhodospirillales; Acetobacteraceae; Stella; Stella humosa	UA|UAn
	Bacteria; Proteobacteria; Alphaproteobacteria; Rhodospirillales; Acetobacteraceae; Stella; Stella vacuolata	UA|UAn
	Bacteria; Actinobacteria; Actinomycetia; Streptomycetales; Streptomycetaceae; Streptomyces; Streptomyces albiaxialis	UA|UAn
	Bacteria; Actinobacteria; Actinomycetia; Streptomycetales; Streptomycetaceae; Streptomyces; Streptomyces albosporeus	UA|UAn
	Bacteria; Actinobacteria; Actinomycetia; Streptomycetales; Streptomycetaceae; Streptomyces; Streptomyces catbensis	UA|UAn
	Bacteria; Actinobacteria; Actinomycetia; Streptomycetales; Streptomycetaceae; Streptomyces; Streptomyces colonosanans	UA|UAn
	Bacteria; Actinobacteria; Actinomycetia; Streptomycetales; Streptomycetaceae; Streptomyces; Streptomyces echinatus	UA|UAn
	Bacteria; Actinobacteria; Actinomycetia; Streptomycetales; Streptomycetaceae; Streptomyces; Streptomyces glauciniger	UA|UAn
	Bacteria; Actinobacteria; Actinomycetia; Streptomycetales; Streptomycetaceae; Streptomyces; Streptomyces malaysiensis	UA|UAn
	Bacteria; Actinobacteria; Actinomycetia; Streptomycetales; Streptomycetaceae; Streptomyces; Streptomyces mexicanus	UA|UAn
	Bacteria; Actinobacteria; Actinomycetia; Streptomycetales; Streptomycetaceae; Streptomyces; Streptomyces minutiscleroticus	UA|UAn
	Bacteria; Actinobacteria; Actinomycetia; Streptomycetales; Streptomycetaceae; Streptomyces; Streptomyces panacagri	UA|UAn
	Bacteria; Actinobacteria; Actinomycetia; Streptomycetales; Streptomycetaceae; Streptomyces; Streptomyces pseudovenezuelae	UA|UAn
	Bacteria; Actinobacteria; Actinomycetia; Streptomycetales; Streptomycetaceae; Streptomyces; Streptomyces spectabilis	UA|UAn
	Bacteria; Actinobacteria; Actinomycetia; Streptomycetales; Streptomycetaceae; Streptomyces; Streptomyces vitaminophilus	UA|UAn
	Bacteria; Actinobacteria; Actinomycetia; Streptomycetales; Streptomycetaceae; Streptomyces; Streptomyces yanglinensis	UA|UAn
	Bacteria; Actinobacteria; Actinomycetia; Streptosporangiales; Streptosporangiaceae; Streptosporangium; Streptosporangium vulgare	UA|UAn
	Bacteria; Proteobacteria; Betaproteobacteria; Nitrosomonadales; Sterolibacteriaceae; Sulfurisoma; Sulfurisoma sediminicola	UA|UAn
	Bacteria; Proteobacteria; Deltaproteobacteria; Desulfuromonadales; Syntrophotaleaceae; Syntrophotalea; Syntrophotalea carbinolica	UA|UAn
	Bacteria; Acidobacteria; Acidobacteriia; Acidobacteriales; Acidobacteriaceae; Telmatobacter; Telmatobacter bradus	UA|UAn
	Bacteria; Proteobacteria; Betaproteobacteria; Burkholderiales; Burkholderiales_unclassified_f; Tepidimonas; Tepidimonas thermarum	UA|UAn
	Bacteria; Actinobacteria; Actinomycetia; Micrococcales; Intrasporangiaceae; Terrabacter; Terrabacter koreensis	UA|UAn
	Bacteria; Acidobacteria; Acidobacteriia; Acidobacteriales; Acidobacteriaceae; Terriglobus; Terriglobus albidus	UA|UAn
	Bacteria; Acidobacteria; Acidobacteriia; Acidobacteriales; Acidobacteriaceae; Terriglobus; Terriglobus tenax	UA|UAn
	Bacteria; Bacteroidetes; Chitinophagia; Chitinophagales; Chitinophagaceae; Terrimonas; Terrimonas crocea	UA|UAn
	Bacteria; Bacteroidetes; Chitinophagia; Chitinophagales; Chitinophagaceae; Terrimonas; Terrimonas lutea	UA|UAn
	Bacteria; Bacteroidetes; Chitinophagia; Chitinophagales; Chitinophagaceae; Terrimonas; Terrimonas soli	UA|UAn
	Bacteria; Bacteroidetes; Chitinophagia; Chitinophagales; Chitinophagaceae; Terrimonas; Terrimonas terrae	UA|UAn
	Bacteria; Synergistetes; Synergistia; Synergistales; Synergistaceae; Thermanaerovibrio; Thermanaerovibrio acidaminovorans	UA|UAn
	Bacteria; Thermodesulfobacteria; Thermodesulfobacteria; Thermodesulfobacteriales; Thermodesulfobacteriaceae; Thermodesulfatator; Thermodesulfatator atlanticus	UA|UAn
	Bacteria; Nitrospirae; Thermodesulfovibrionia; Thermodesulfovibrionales; Thermodesulfovibrionaceae; Thermodesulfovibrio; Thermodesulfovibrio hydrogeniphilus	UA|UAn
	Bacteria; Chloroflexi; Ktedonobacteria; Thermogemmatisporales; Thermogemmatisporaceae; Thermogemmatispora; Thermogemmatispora carboxidivorans	UA|UAn
	Bacteria; Planctomycetes; Planctomycetia; Pirellulales; Thermoguttaceae; Thermogutta; Thermogutta hypogea	UA|UAn
	Bacteria; Chloroflexi; Thermomicrobia; Thermomicrobiales; Thermomicrobiaceae; Thermomicrobium; Thermomicrobium carboxidum	UA|UAn
	Bacteria; Chloroflexi; Ktedonobacteria; Ktedonobacterales; Thermosporotrichaceae; Thermosporothrix; Thermosporothrix narukonensis	UA|UAn
	Bacteria; Proteobacteria; Gammaproteobacteria; Chromatiales; Ectothiorhodospiraceae; Thioalbus; Thioalbus denitrificans	UA|UAn
	Bacteria; Proteobacteria; Gammaproteobacteria; Chromatiales; Ectothiorhodospiraceae; Thiohalomonas; Thiohalomonas denitrificans	UA|UAn
	Bacteria; Proteobacteria; Gammaproteobacteria; Chromatiales; Thioprofundaceae; Thioprofundum; Thioprofundum lithotrophicum	UA|UAn
	Bacteria; Proteobacteria; Alphaproteobacteria; Rhodospirillales; Rhodospirillaceae; Tistlia; Tistlia consotensis	UA|UAn
	Bacteria; Proteobacteria; Deltaproteobacteria; Myxococcales; Archangiaceae; Vitiosangium; Vitiosangium cumulatum	UA|UAn
	Bacteria; Actinobacteria; Actinomycetia; Streptomycetales; Streptomycetaceae; Yinghuangia; Yinghuangia aomiensis	UA|UAn
	Bacteria; Planctomycetes; Planctomycetia; Gemmatales; Gemmataceae; Zavarzinella; Zavarzinella formosa	UA|UAn
	Bacteria; Actinobacteria; Actinomycetia; Micrococcales; Micrococcaceae; Arthrobacter; Arthrobacter ramosus	UA|UAn
	Bacteria; Proteobacteria; Alphaproteobacteria; Caulobacterales; Caulobacteraceae; Asticcacaulis; Asticcacaulis taihuensis	UA|UAn
	Bacteria; Actinobacteria; Actinomycetia; Micrococcales; Promicromonosporaceae; Cellulosimicrobium; Cellulosimicrobium cellulans	UA|UAn
	Bacteria; Bacteroidetes; Flavobacteriia; Flavobacteriales; Weeksellaceae; Chryseobacterium; Chryseobacterium indoltheticum	UA|UAn
	Bacteria; Bacteroidetes; Cytophagia; Cytophagales; Cytophagaceae; Dyadobacter; Dyadobacter luteus	UA|UAn
	Bacteria; Bacteroidetes; Flavobacteriia; Flavobacteriales; Flavobacteriaceae; Flavobacterium; Flavobacterium hauense	UA|UAn
	Bacteria; Bacteroidetes; Flavobacteriia; Flavobacteriales; Flavobacteriaceae; Flavobacterium; Flavobacterium macrobrachii	UA|UAn
	Bacteria; Proteobacteria; Alphaproteobacteria; Hyphomicrobiales; Phyllobacteriaceae; Mesorhizobium; Mesorhizobium kowhaii	UA|UAn
	Bacteria; Proteobacteria; Alphaproteobacteria; Hyphomicrobiales; Methylobacteriaceae; Methylobacterium; Methylobacterium longum	UA|UAn
	Bacteria; Actinobacteria; Actinomycetia; Micrococcales; Microbacteriaceae; Microbacterium; Microbacterium flavescens	UA|UAn
	Bacteria; Proteobacteria; Gammaproteobacteria; Enterobacterales; Erwiniaceae; Pantoea; Pantoea agglomerans	UA|UAn
	Bacteria; Actinobacteria; Actinomycetia; Micrococcales; Intrasporangiaceae; Pedococcus; Pedococcus bigeumensis	UA|UAn
	Bacteria; Proteobacteria; Alphaproteobacteria; Hyphomicrobiales; Phyllobacteriaceae; Phyllobacterium; Phyllobacterium brassicacearum	UA|UAn
	Bacteria; Proteobacteria; Gammaproteobacteria; Pseudomonadales; Pseudomonadaceae; Pseudomonas; Pseudomonas fluorescens	UA|UAn
	Bacteria; Proteobacteria; Gammaproteobacteria; Xanthomonadales; Xanthomonadaceae; Pseudoxanthomonas; Pseudoxanthomonas japonensis	UA|UAn
	Bacteria; Proteobacteria; Gammaproteobacteria; Pseudomonadales; Moraxellaceae; Psychrobacter; Psychrobacter pulmonis	UA|UAn
	Bacteria; Proteobacteria; Gammaproteobacteria; Enterobacterales; Enterobacteriaceae; Siccibacter; Siccibacter turicensis	UA|UAn
	Bacteria; Proteobacteria; Gammaproteobacteria; Xanthomonadales; Xanthomonadaceae; Stenotrophomonas; Stenotrophomonas rhizophila	UA|UAn
	Bacteria; Actinobacteria; Actinomycetia; Streptomycetales; Streptomycetaceae; Streptomyces; Streptomyces alkalithermotolerans	UA|UAn
	Bacteria; Actinobacteria; Actinomycetia; Streptomycetales; Streptomycetaceae; Streptomyces; Streptomyces hypolithicus	UA|UAn
	Bacteria; Proteobacteria; Betaproteobacteria; Burkholderiales; Comamonadaceae; Acidovorax; Acidovorax wautersii	UA|UAn
	Bacteria; Firmicutes; Clostridia; Eubacteriales; Lachnospiraceae; Anaerosporobacter; Anaerosporobacter mobilis	UA|UAn
	Bacteria; Firmicutes; Bacilli; Bacillales; Bacillaceae; Sutcliffiella; Bacillus halmapalus	UA|UAn
	Bacteria; Firmicutes; Bacilli; Bacillales; Bacillaceae; Fictibacillus; Fictibacillus phosphorivorans	UA|UAn
	Bacteria; Firmicutes; Bacilli; Bacillales; Bacillaceae; Lysinibacillus; Lysinibacillus telephonicus	UA|UAn
	Bacteria; Proteobacteria; Betaproteobacteria; Burkholderiales; Oxalobacteraceae; Noviherbaspirillum; Noviherbaspirillum massiliense	UA|UAn
	Bacteria; Firmicutes; Bacilli; Bacillales; Bacillaceae; Priestia; Priestia koreensis	UA|UAn
	Bacteria; Acidobacteria; Acidobacteriia; Acidobacteriales; Acidobacteriaceae; Silvibacterium; Silvibacterium bohemicum	UA|UAn
	Bacteria; Planctomycetes; Planctomycetia; Pirellulales; Thermoguttaceae; Thermogutta; Thermogutta terrifontis	UA|UAn
	Bacteria; Chloroflexi; Ardenticatenia; Ardenticatenales; Ardenticatenaceae; Ardenticatena; Ardenticatena maritima	UA|UAn
	Bacteria; Proteobacteria; Gammaproteobacteria; Pseudomonadales; Pseudomonadaceae; Azotobacter; Azotobacter chroococcum	UA|UAn
	Bacteria; Proteobacteria; Alphaproteobacteria; Hyphomicrobiales; Rhizobiaceae; Ensifer; Ensifer sojae	UA|UAn
	Bacteria; Proteobacteria; Gammaproteobacteria; Pseudomonadales; Pseudomonadaceae; Pseudomonas; Pseudomonas mendocina	UA|UAn
	Bacteria; Firmicutes; Bacilli; Bacillales; Bacillaceae; Virgibacillus; Virgibacillus marseillensis	UA|UAn
	Bacteria; Firmicutes; Bacilli; Bacillales; Bacillaceae; Virgibacillus; Virgibacillus soli	UA|UAn
	Bacteria; Firmicutes; Clostridia; Eubacteriales; Clostridiaceae; Caloramator; Caloramator proteoclasticus	UA|UAn
	Bacteria; Firmicutes; Bacilli; Bacillales; Bacillaceae; Ornithinibacillus; Ornithinibacillus californiensis	UA|UAn
	Bacteria; Firmicutes; Clostridia; Eubacteriales; Lachnospiraceae; Anaerotaenia; Anaerotaenia torta	UA|SAn
	Bacteria; Proteobacteria; Betaproteobacteria; Burkholderiales; Burkholderiaceae; Caballeronia; Caballeronia megalochromosomata	UA|SAn
	Bacteria; Firmicutes; Clostridia; Thermoanaerobacterales; Thermoanaerobacteraceae; Calderihabitans; Calderihabitans maritimus	UA|SAn
	Bacteria; Firmicutes; Tissierellia; Tissierellales; Tissierellaceae; Keratinibaculum; Keratinibaculum paraultunense	UA|SAn
	Bacteria; Firmicutes; Clostridia; Eubacteriales; Peptococcaceae; Sporotomaculum; Sporotomaculum syntrophicum	UA|SAn
	Bacteria; Firmicutes; Clostridia; Thermoanaerobacterales; Thermoanaerobacteraceae; Thermodesulfitimonas; Thermodesulfitimonas autotrophica	UA|SAn
	Bacteria; Firmicutes; Bacilli; Bacillales; Paenibacillaceae; Paenibacillus; Paenibacillus solanacearum	UA|SAn
	Bacteria; Firmicutes; Bacilli; Bacillales; Paenibacillaceae; Paenibacillus; Paenibacillus vini	UA|SAn
	Bacteria; Firmicutes; Tissierellia; Tissierellales; Tissierellaceae; Tepidimicrobium; Tepidimicrobium ferriphilum	UA|SAn
	Bacteria; Firmicutes; Bacilli; Bacillales; Paenibacillaceae; Aneurinibacillus; Aneurinibacillus migulanus	UA|SAn
	Bacteria; Firmicutes; Bacilli; Bacillales; Bacillaceae; Bacillus; Bacillus pumilus	UA|SAn
	Bacteria; Firmicutes; Clostridia; Eubacteriales; Oscillospiraceae; Acetivibrio; Acetivibrio cellulolyticus	UA|SAn
	Bacteria; Firmicutes; Bacilli; Bacillales; Bacillaceae; Bacillus; Bacillus mesophilus	UA|SAn
	Bacteria; Proteobacteria; Gammaproteobacteria; Pseudomonadales; Pseudomonadaceae; Pseudomonas; Pseudomonas flexibilis	UA|SAn
	Bacteria; Firmicutes; Clostridia; Eubacteriales; Oscillospiraceae; Ruminiclostridium; Ruminiclostridium sufflavum	UA|SAn
	Bacteria; Firmicutes; Clostridia; Eubacteriales; Oscillospiraceae; Anaeromassilibacillus; Anaeromassilibacillus senegalensis	SA|UAn
	Bacteria; Proteobacteria; Alphaproteobacteria; Caulobacterales; Caulobacteraceae; Aquidulcibacter; Aquidulcibacter paucihalophilus	SA|UAn
	Bacteria; Firmicutes; Bacilli; Bacillales; Planococcaceae; Bhargavaea; Bhargavaea beijingensis	SA|UAn
	Bacteria; Firmicutes; Clostridia; Eubacteriales; Christensenellaceae; Christensenella; Christensenella hongkongensis	SA|UAn
	Bacteria; Firmicutes; Clostridia; Eubacteriales; Clostridiaceae; Clostridium; Clostridium guangxiense	SA|UAn
	Bacteria; Proteobacteria; Alphaproteobacteria; Rhodospirillales; Rhodospirillaceae; Ferrovibrio; Ferrovibrio soli	SA|UAn
	Bacteria; Firmicutes; Bacilli; Bacillales; Thermoactinomycetaceae; Geothermomicrobium; Geothermomicrobium terrae	SA|UAn
	Bacteria; Proteobacteria; Gammaproteobacteria; Oceanospirillales; Saccharospirillaceae; Gynuella; Gynuella sunshinyii	SA|UAn
	Bacteria; Firmicutes; Erysipelotrichia; Erysipelotrichales; Erysipelotrichaceae; Holdemania; Holdemania filiformis	SA|UAn
	Bacteria; Firmicutes; Bacilli; Bacillales; Bacillaceae; Mesobacillus; Mesobacillus thioparans	SA|UAn
	Bacteria; Actinobacteria; Actinomycetia; Micromonosporales; Micromonosporaceae; Micromonospora; Micromonospora vinacea	SA|UAn
	Bacteria; Actinobacteria; Actinomycetia; Propionibacteriales; Nocardioidaceae; Nocardioides; Nocardioides caricicola	SA|UAn
	Bacteria; Firmicutes; Bacilli; Bacillales; Paenibacillaceae; Paenibacillus; Paenibacillus oralis	SA|UAn
	Bacteria; Bacteroidetes; Bacteroidia; Bacteroidales; Tannerellaceae; Parabacteroides; Parabacteroides johnsonii	SA|UAn
	Bacteria; Actinobacteria; Actinomycetia; Streptomycetales; Streptomycetaceae; Streptomyces; Streptomyces lopnurensis	SA|UAn
	Bacteria; Firmicutes; Bacilli; Bacillales; Bacillaceae; Thalassobacillus; Thalassobacillus devorans	SA|UAn
	Bacteria; Firmicutes; Bacilli; Bacillales; Bacillaceae; Lentibacillus; Lentibacillus juripiscarius	SA|UAn
	Bacteria; Actinobacteria; Actinomycetia; Micromonosporales; Micromonosporaceae; Micromonospora; Micromonospora purpureochromogenes	SA|UAn
	Bacteria; Firmicutes; Bacilli; Bacillales; Paenibacillaceae; Paenibacillus; Paenibacillus residui	SA|UAn
	Bacteria; Firmicutes; Bacilli; Bacillales; Bacillaceae; Ectobacillus; Ectobacillus funiculus	SA|UAn
	Bacteria; Firmicutes; Bacilli; Bacillales; Bacillaceae; Bacillus; Bacillus lacus	SA|UAn
	Bacteria; Firmicutes; Clostridia; Natranaerobiales; Natranaerobiaceae; Natronovirga; Natronovirga wadinatrunensis	SA|UAn
	Bacteria; Planctomycetes; Planctomycetia; Isosphaerales; Isosphaeraceae; Aquisphaera; Aquisphaera giovannonii	SA|UAn
	Bacteria; Proteobacteria; Betaproteobacteria; Burkholderiales; Alcaligenaceae; Pusillimonas; Pusillimonas caeni	SA|UAn
	Bacteria; Firmicutes; Clostridia; Thermoanaerobacterales; Thermoanaerobacteraceae; Thermanaeromonas; Thermanaeromonas burensis	SA|UAn
	Bacteria; Firmicutes; Clostridia; Eubacteriales; Oscillospiraceae; Oscillospiraceae_unclassified_g; [Clostridium] leptum	SA|SAn
	Bacteria; Firmicutes; Clostridia; Eubacteriales; Oscillospiraceae; Oscillospiraceae_unclassified_g; [Clostridium] methylpentosum	SA|SAn
	Bacteria; Firmicutes; Clostridia; Eubacteriales; Eubacteriaceae; Eubacterium; [Eubacterium] cellulosolvens	SA|SAn
	Bacteria; Firmicutes; Clostridia; Eubacteriales; Clostridiales Family XIII. Incertae Sedis; Clostridiales Family XIII. Incertae Sedis_unclassified_g; [Eubacterium] sulci	SA|SAn
	Bacteria; Firmicutes; Clostridia; Eubacteriales; Oscillospiraceae; Acetanaerobacterium; Acetanaerobacterium elongatum	SA|SAn
	Bacteria; Proteobacteria; Alphaproteobacteria; Rhodospirillales; Rhodospirillaceae; Aestuariispira; Aestuariispira insulae	SA|SAn
	Bacteria; Firmicutes; Clostridia; Eubacteriales; Oscillospiraceae; Agathobaculum; Agathobaculum desmolans	SA|SAn
	Bacteria; Firmicutes; Bacilli; Bacillales; Alicyclobacillaceae; Alicyclobacillus; Alicyclobacillus contaminans	SA|SAn
	Bacteria; Balneolaeota; Balneolia; Balneolales; Balneolaceae; Aliifodinibius; Aliifodinibius salicampi	SA|SAn
	Bacteria; Bacteroidetes; Bacteroidia; Bacteroidales; Rikenellaceae; Alistipes; Alistipes indistinctus	SA|SAn
	Bacteria; Bacteroidetes; Bacteroidia; Bacteroidales; Rikenellaceae; Alistipes; Alistipes senegalensis	SA|SAn
	Bacteria; Firmicutes; Clostridia; Eubacteriales; Lachnospiraceae; Anaerobium; Anaerobium acetethylicum	SA|SAn
	Bacteria; Bacteroidetes; Flavobacteriia; Flavobacteriales; Flavobacteriaceae; Aurantiacicella; Aurantiacicella marina	SA|SAn
	Bacteria; Firmicutes; Bacilli; Bacillales; Bacillaceae; Bacillus; Bacillus andreraoultii	SA|SAn
	Bacteria; Firmicutes; Bacilli; Bacillales; Bacillaceae; Bacillus; Bacillus licheniformis	SA|SAn
	Bacteria; Firmicutes; Bacilli; Bacillales; Bacillaceae; Bacillus; Bacillus tianmuensis	SA|SAn
	Bacteria; Firmicutes; Bacilli; Bacillales; Bacillaceae; Bacillus; Bacillus velezensis	SA|SAn
	Bacteria; Bacteroidetes; Bacteroidia; Bacteroidales; Bacteroidaceae; Bacteroides; Bacteroides gallinaceum	SA|SAn
	Bacteria; Bacteroidetes; Bacteroidia; Bacteroidales; Barnesiellaceae; Barnesiella; Barnesiella intestinihominis	SA|SAn
	Bacteria; Bacteroidetes; Bacteroidia; Bacteroidales; Barnesiellaceae; Barnesiella; Barnesiella viscericola	SA|SAn
	Bacteria; Firmicutes; Clostridia; Eubacteriales; Lachnospiraceae; Blautia; Blautia caecimuris	SA|SAn
	Bacteria; Firmicutes; Clostridia; Eubacteriales; Lachnospiraceae; Blautia; Blautia faecicola	SA|SAn
	Bacteria; Firmicutes; Clostridia; Eubacteriales; Lachnospiraceae; Blautia; Blautia marasmi	SA|SAn
	Bacteria; Firmicutes; Clostridia; Eubacteriales; Lachnospiraceae; Blautia; Blautia obeum	SA|SAn
	Bacteria; Firmicutes; Clostridia; Eubacteriales; Lachnospiraceae; Blautia; Blautia stercoris	SA|SAn
	Bacteria; Firmicutes; Clostridia; Eubacteriales; Lachnospiraceae; Blautia; Blautia wexlerae	SA|SAn
	Bacteria; Firmicutes; Erysipelotrichia; Erysipelotrichales; Erysipelotrichaceae; Breznakia; Breznakia pachnodae	SA|SAn
	Bacteria; Firmicutes; Clostridia; Eubacteriales; Clostridiaceae; Butyricicoccus; Butyricicoccus pullicaecorum	SA|SAn
	Bacteria; Firmicutes; Clostridia; Eubacteriales; Lachnospiraceae; Butyrivibrio; Butyrivibrio proteoclasticus	SA|SAn
	Bacteria; Firmicutes; Erysipelotrichia; Erysipelotrichales; Coprobacillaceae; Catenibacterium; Catenibacterium mitsuokai	SA|SAn
	Bacteria; Firmicutes; Clostridia; Eubacteriales; Lachnospiraceae; Cellulosilyticum; Cellulosilyticum lentocellum	SA|SAn
	Bacteria; Firmicutes; Bacilli; Bacillales; Paenibacillaceae; Cohnella; Cohnella fontinalis	SA|SAn
	Bacteria; Actinobacteria; Coriobacteriia; Coriobacteriales; Coriobacteriaceae; Collinsella; Collinsella aerofaciens	SA|SAn
	Bacteria; Firmicutes; Clostridia; Eubacteriales; Lachnospiraceae; Coprococcus; Coprococcus catus	SA|SAn
	Bacteria; Actinobacteria; Coriobacteriia; Coriobacteriales; Coriobacteriaceae; Coriobacterium; Coriobacterium glomerans	SA|SAn
	Bacteria; Firmicutes; Negativicutes; Selenomonadales; Sporomusaceae; Dendrosporobacter; Dendrosporobacter quercicolus	SA|SAn
	Bacteria; Firmicutes; Clostridia; Eubacteriales; Peptococcaceae; Desulfitobacterium; Desulfitobacterium hafniense	SA|SAn
	Bacteria; Firmicutes; Clostridia; Eubacteriales; Oscillospiraceae; Drancourtella; Drancourtella massiliensis	SA|SAn
	Bacteria; Elusimicrobia; Elusimicrobia; Elusimicrobiales; Elusimicrobiaceae; Elusimicrobium; Elusimicrobium minutum	SA|SAn
	Bacteria; Actinobacteria; Coriobacteriia; Coriobacteriales; Coriobacteriaceae; Enorma; Enorma timonensis	SA|SAn
	Bacteria; Firmicutes; Clostridia; Eubacteriales; Lachnospiraceae; Enterocloster; Enterocloster clostridioformis	SA|SAn
	Bacteria; Firmicutes; Bacilli; Lactobacillales; Enterococcaceae; Enterococcus; Enterococcus cecorum	SA|SAn
	Bacteria; Firmicutes; Erysipelotrichia; Erysipelotrichales; Erysipelotrichaceae; Erysipelothrix; Erysipelothrix tonsillarum	SA|SAn
	Bacteria; Firmicutes; Bacilli; Bacillales; Bacillaceae; Fictibacillus; Fictibacillus enclensis	SA|SAn
	Bacteria; Firmicutes; Tissierellia; Tissierellales; Peptoniphilaceae; Gallicola; Gallicola barnesae	SA|SAn
	Bacteria; Bacteroidetes; Bacteroidia; Bacteroidales; Prevotellaceae; Prevotella; Hallella seregens	SA|SAn
	Bacteria; Firmicutes; Bacilli; Bacillales; Thermoactinomycetaceae; Hazenella; Hazenella coriacea	SA|SAn
	Bacteria; Firmicutes; Erysipelotrichia; Erysipelotrichales; Erysipelotrichaceae; Holdemanella; Holdemanella biformis	SA|SAn
	Bacteria; Firmicutes; Clostridia; Eubacteriales; Eubacteriaceae; Intestinibacillus; Intestinibacillus massiliensis	SA|SAn
	Bacteria; Actinobacteria; Actinomycetia; Micrococcales; Micrococcaceae; Kocuria; Kocuria atrinae	SA|SAn
	Bacteria; Firmicutes; Bacilli; Bacillales; Thermoactinomycetaceae; Kroppenstedtia; Kroppenstedtia pulmonis	SA|SAn
	Bacteria; Firmicutes; Bacilli; Lactobacillales; Lactobacillaceae; Lactobacillus; Lactobacillus ultunensis	SA|SAn
	Bacteria; Firmicutes; Bacilli; Bacillales; Bacillaceae; Lentibacillus; Lentibacillus persicus	SA|SAn
	Bacteria; Firmicutes; Clostridia; Eubacteriales; Lachnospiraceae; Mediterraneibacter; Mediterraneibacter faecis	SA|SAn
	Bacteria; Firmicutes; Negativicutes; Veillonellales; Veillonellaceae; Megasphaera; Megasphaera elsdenii	SA|SAn
	Bacteria; Firmicutes; Negativicutes; Veillonellales; Veillonellaceae; Megasphaera; Megasphaera micronuciformis	SA|SAn
	Bacteria; Firmicutes; Bacilli; Bacillales; Bacillaceae; Mesobacillus; Mesobacillus jeotgali	SA|SAn
	Bacteria; Firmicutes; Bacilli; Bacillales; Bacillaceae; Metabacillus; Metabacillus niabensis	SA|SAn
	Bacteria; Firmicutes; Clostridia; Eubacteriales; Clostridiaceae; Natronincola; Natronincola peptidivorans	SA|SAn
	Bacteria; Actinobacteria; Actinomycetia; Corynebacteriales; Nocardiaceae; Nocardia; Nocardia brevicatena	SA|SAn
	Bacteria; Actinobacteria; Coriobacteriia; Coriobacteriales; Atopobiaceae; Olsenella; Olsenella profusa	SA|SAn
	Bacteria; Actinobacteria; Coriobacteriia; Coriobacteriales; Atopobiaceae; Olsenella; Olsenella scatoligenes	SA|SAn
	Bacteria; Firmicutes; Clostridia; Eubacteriales; Lachnospiraceae; Oribacterium; Oribacterium sinus	SA|SAn
	Bacteria; Firmicutes; Bacilli; Bacillales; Paenibacillaceae; Paenibacillus; Paenibacillus cellulosilyticus	SA|SAn
	Bacteria; Firmicutes; Bacilli; Bacillales; Paenibacillaceae; Paenibacillus; Paenibacillus ehimensis	SA|SAn
	Bacteria; Firmicutes; Bacilli; Bacillales; Paenibacillaceae; Paenibacillus; Paenibacillus ginsengarvi	SA|SAn
	Bacteria; Firmicutes; Bacilli; Bacillales; Paenibacillaceae; Paenibacillus; Paenibacillus ihumii	SA|SAn
	Bacteria; Firmicutes; Bacilli; Bacillales; Paenibacillaceae; Paenibacillus; Paenibacillus mucilaginosus	SA|SAn
	Bacteria; Firmicutes; Clostridia; Eubacteriales; Peptococcaceae; Pelotomaculum; Pelotomaculum isophthalicicum	SA|SAn
	Bacteria; Firmicutes; Clostridia; Eubacteriales; Peptostreptococcaceae; Peptostreptococcus; Peptostreptococcus anaerobius	SA|SAn
	Bacteria; Firmicutes; Bacilli; Bacillales; Bacillaceae; Peribacillus; Peribacillus simplex	SA|SAn
	Bacteria; Firmicutes; Negativicutes; Acidaminococcales; Acidaminococcaceae; Phascolarctobacterium; Phascolarctobacterium succinatutens	SA|SAn
	Bacteria; Bacteroidetes; Bacteroidia; Bacteroidales; Bacteroidales_unclassified_f; Phocaeicola; Phocaeicola coprophilus	SA|SAn
	Bacteria; Bacteroidetes; Bacteroidia; Bacteroidales; Bacteroidales_unclassified_f; Phocaeicola; Phocaeicola plebeius	SA|SAn
	Bacteria; Firmicutes; Clostridia; Eubacteriales; Oscillospiraceae; Phocea; Phocea massiliensis	SA|SAn
	Bacteria; Bacteroidetes; Bacteroidia; Bacteroidales; Prevotellaceae; Prevotella; Prevotella copri	SA|SAn
	Bacteria; Bacteroidetes; Bacteroidia; Bacteroidales; Prevotellaceae; Prevotella; Prevotella oris	SA|SAn
	Bacteria; Bacteroidetes; Bacteroidia; Bacteroidales; Prevotellaceae; Prevotella; Prevotella stercorea	SA|SAn
	Bacteria; Firmicutes; Clostridia; Eubacteriales; Oscillospiraceae; Pseudoflavonifractor; Pseudoflavonifractor phocaeensis	SA|SAn
	Bacteria; Firmicutes; Clostridia; Eubacteriales; Oscillospiraceae; Ruminiclostridium; Ruminiclostridium cellulolyticum	SA|SAn
	Bacteria; Firmicutes; Clostridia; Eubacteriales; Oscillospiraceae; Ruminococcus; Ruminococcus flavefaciens	SA|SAn
	Bacteria; Firmicutes; Clostridia; Eubacteriales; Oscillospiraceae; Ruthenibacterium; Ruthenibacterium lactatiformans	SA|SAn
	Bacteria; Firmicutes; Bacilli; Lactobacillales; Lactobacillaceae; Secundilactobacillus; Secundilactobacillus kimchicus	SA|SAn
	Bacteria; Firmicutes; Erysipelotrichia; Erysipelotrichales; Coprobacillaceae; Sharpea; Sharpea azabuensis	SA|SAn
	Bacteria; Actinobacteria; Coriobacteriia; Eggerthellales; Eggerthellaceae; Slackia; Slackia equolifaciens	SA|SAn
	Bacteria; Firmicutes; Erysipelotrichia; Erysipelotrichales; Erysipelotrichaceae; Solobacterium; Solobacterium moorei	SA|SAn
	Bacteria; Firmicutes; Clostridia; Eubacteriales; Lachnospiraceae; Syntrophococcus; Syntrophococcus sucromutans	SA|SAn
	Bacteria; Firmicutes; Bacilli; Bacillales; Bacillaceae; Terribacillus; Terribacillus saccharophilus	SA|SAn
	Bacteria; Firmicutes; Bacilli; Bacillales; Alicyclobacillaceae; Tumebacillus; Tumebacillus permanentifrigoris	SA|SAn
	Bacteria; Firmicutes; Bacilli; Lactobacillales; Enterococcaceae; Bavariicoccus; Bavariicoccus seileri	SA|SAn
	Bacteria; Actinobacteria; Actinomycetia; Corynebacteriales; Corynebacteriaceae; Corynebacterium; Corynebacterium falsenii	SA|SAn
	Bacteria; Firmicutes; Bacilli; Bacillales; Bacillaceae; Oceanobacillus; Oceanobacillus polygoni	SA|SAn
	Bacteria; Firmicutes; Bacilli; Bacillales; Bacillaceae; Cytobacillus; Cytobacillus solani	SA|SAn
	Bacteria; Firmicutes; Clostridia; Eubacteriales; Peptococcaceae; Desulfitispora; Desulfitispora elongata	SA|SAn
	Bacteria; Firmicutes; Clostridia; Eubacteriales; Eubacteriaceae; Eubacterium; Eubacterium callanderi	SA|SAn
	Bacteria; Firmicutes; Bacilli; Bacillales; Bacillaceae; Alkalihalobacillus; Alkalihalobacillus murimartini	UAn|SAn
	Bacteria; Firmicutes; Clostridia; Eubacteriales; Peptococcaceae; Dehalobacter; Dehalobacter restrictus	UAn|SAn
	Bacteria; Proteobacteria; Deltaproteobacteria; Myxococcales; Archangiaceae; Hyalangium; Hyalangium minutum	UAn|SAn
	Bacteria; Firmicutes; Bacilli; Bacillales; Paenibacillaceae; Paenibacillus; Paenibacillus hispanicus	UAn|SAn
	Bacteria; Proteobacteria; Alphaproteobacteria; Rhodospirillales; Acetobacteraceae; Rhodopila; Rhodopila globiformis	UAn|SAn
	Bacteria; Actinobacteria; Actinomycetia; Streptosporangiales; Streptosporangiaceae; Sphaerisporangium; Sphaerisporangium cinnabarinum	UAn|SAn
	Bacteria; Proteobacteria; Gammaproteobacteria; Chromatiales; Granulosicoccaceae; Sulfuriflexus; Sulfuriflexus mobilis	UAn|SAn
	Bacteria; Actinobacteria; Actinomycetia; Streptosporangiales; Nocardiopsaceae; Thermobifida; Thermobifida fusca	UAn|SAn
	Bacteria; Firmicutes; Clostridia; Eubacteriales; Clostridiaceae; Clostridium; Clostridium perfringens	UAn|SAn
	Bacteria; Proteobacteria; Alphaproteobacteria; Hyphomicrobiales; Rhizobiaceae; Ensifer; Ensifer glycinis	UAn|SAn
	Bacteria; Actinobacteria; Actinomycetia; Streptosporangiales; Thermomonosporaceae; Actinomadura; Actinomadura madurae	UAn|SAn
	Bacteria; Firmicutes; Clostridia; Eubacteriales; Clostridiaceae; Fonticella; Fonticella tunisiensis	UAn|SAn
	Bacteria; Firmicutes; Clostridia; Eubacteriales; Oscillospiraceae; Harryflintia; Harryflintia acetispora	UAn|SAn
	Bacteria; Proteobacteria; Betaproteobacteria; Burkholderiales; Oxalobacteraceae; Noviherbaspirillum; Noviherbaspirillum denitrificans	UAn|SAn
	Bacteria; Firmicutes; Bacilli; Lactobacillales; Lactobacillaceae; Weissella; Weissella confusa	UAn|SAn
	Bacteria; Proteobacteria; Alphaproteobacteria; Hyphomicrobiales; Methylobacteriaceae; Methylorubrum; Methylorubrum populi	UAn|SAn
	Bacteria; Firmicutes; Bacilli; Bacillales; Paenibacillaceae; Paenibacillus; Paenibacillus lactis	UAn|SAn
	Bacteria; Firmicutes; Bacilli; Bacillales; Bacillaceae; Quasibacillus; Quasibacillus thermotolerans	UAn|SAn
	Bacteria; Firmicutes; Clostridia; Eubacteriales; Peptococcaceae; Desulfohalotomaculum; Desulfohalotomaculum alkaliphilum	UAn|SAn
	Bacteria; Firmicutes; Bacilli; Bacillales; Thermoactinomycetaceae; Melghirimyces; Melghirimyces algeriensis	UAn|SAn
	Bacteria; Firmicutes; Clostridia; Eubacteriales; Clostridiaceae; Oceanirhabdus; Oceanirhabdus sediminicola	UAn|SAn
	Bacteria; Acidobacteria; Acidobacteriia; Acidobacteriales; Acidobacteriaceae; Acidobacterium; Acidobacterium ailaaui	UA|SA|UAn
	Bacteria; Actinobacteria; Actinomycetia; Streptosporangiales; Thermomonosporaceae; Actinoallomurus; Actinoallomurus vinaceus	UA|SA|UAn
	Bacteria; Actinobacteria; Actinomycetia; Streptosporangiales; Thermomonosporaceae; Actinocorallia; Actinocorallia longicatena	UA|SA|UAn
	Bacteria; Firmicutes; Bacilli; Bacillales; Bacillaceae; Alkalihalobacillus; Alkalihalobacillus gibsonii	UA|SA|UAn
	Bacteria; Proteobacteria; Alphaproteobacteria; Hyphomicrobiales; Phyllobacteriaceae; Aminobacter; Aminobacter aganoensis	UA|SA|UAn
	Bacteria; Actinobacteria; Actinomycetia; Pseudonocardiales; Pseudonocardiaceae; Amycolatopsis; Amycolatopsis balhimycina	UA|SA|UAn
	Bacteria; Proteobacteria; Deltaproteobacteria; Myxococcales; Anaeromyxobacteraceae; Anaeromyxobacter; Anaeromyxobacter dehalogenans	UA|SA|UAn
	Bacteria; Proteobacteria; Alphaproteobacteria; Rhodospirillales; Azospirillaceae; Azospirillum; Azospirillum oryzae	UA|SA|UAn
	Bacteria; Firmicutes; Bacilli; Bacillales; Bacillaceae; Siminovitchia; Bacillus fordii	UA|SA|UAn
	Bacteria; Proteobacteria; Alphaproteobacteria; Hyphomicrobiales; Blastochloridaceae; Blastochloris; Blastochloris sulfoviridis	UA|SA|UAn
	Bacteria; Proteobacteria; Alphaproteobacteria; Hyphomicrobiales; Bradyrhizobiaceae; Bradyrhizobium; Bradyrhizobium vignae	UA|SA|UAn
	Bacteria; Proteobacteria; Deltaproteobacteria; Myxococcales; Polyangiaceae; Byssovorax; Byssovorax cruenta	UA|SA|UAn
	Bacteria; Chlamydiae; Chlamydiia; Parachlamydiales; Parachlamydiaceae; Candidatus Protochlamydia; Candidatus Protochlamydia naegleriophila	UA|SA|UAn
	Bacteria; Proteobacteria; Alphaproteobacteria; Hyphomicrobiales; Phyllobacteriaceae; Chelativorans; Chelativorans composti	UA|SA|UAn
	Bacteria; Firmicutes; Clostridia; Eubacteriales; Clostridiaceae; Clostridium; Clostridium cylindrosporum	UA|SA|UAn
	Bacteria; Actinobacteria; Thermoleophilia; Solirubrobacterales; Conexibacteraceae; Conexibacter; Conexibacter stalactiti	UA|SA|UAn
	Bacteria; Actinobacteria; Actinomycetia; Micromonosporales; Micromonosporaceae; Dactylosporangium; Dactylosporangium sucinum	UA|SA|UAn
	Bacteria; Chloroflexi; Dehalococcoidia; Dehalococcoidia_unclassified_o; Dehalococcoidia_unclassified_f; Dehalogenimonas; Dehalogenimonas lykanthroporepellens	UA|SA|UAn
	Bacteria; Proteobacteria; Deltaproteobacteria; Syntrophobacterales; Syntrophaceae; Desulfomonile; Desulfomonile tiedjei	UA|SA|UAn
	Bacteria; Proteobacteria; Deltaproteobacteria; Desulfovibrionales; Desulfonatronaceae; Desulfonatronum; Desulfonatronum lacustre	UA|SA|UAn
	Bacteria; Proteobacteria; Alphaproteobacteria; Rhodospirillales; Rhodospirillaceae; Dongia; Dongia soli	UA|SA|UAn
	Bacteria; Acidobacteria; Acidobacteriia; Acidobacteriales; Acidobacteriaceae; Edaphobacter; Edaphobacter aggregans	UA|SA|UAn
	Bacteria; Bacteroidetes; Bacteroidia; Bacteroidales; Dysgonomonadaceae; Fermentimonas; Fermentimonas caenicola	UA|SA|UAn
	Bacteria; Planctomycetes; Planctomycetia; Gemmatales; Gemmataceae; Fimbriiglobus; Fimbriiglobus ruber	UA|SA|UAn
	Bacteria; Planctomycetes; Planctomycetia; Gemmatales; Gemmataceae; Gemmata; Gemmata massiliana	UA|SA|UAn
	Bacteria; Actinobacteria; Actinomycetia; Micromonosporales; Micromonosporaceae; Hamadaea; Hamadaea flava	UA|SA|UAn
	Bacteria; Actinobacteria; Actinomycetia; Micrococcales; Microbacteriaceae; Homoserinibacter; Homoserinibacter gongjuensis	UA|SA|UAn
	Bacteria; Proteobacteria; Alphaproteobacteria; Hyphomicrobiales; Hyphomicrobiaceae; Hyphomicrobium; Hyphomicrobium facile	UA|SA|UAn
	Bacteria; Actinobacteria; Actinomycetia; Jatrophihabitantales; Jatrophihabitantaceae; Jatrophihabitans; Jatrophihabitans soli	UA|SA|UAn
	Bacteria; Proteobacteria; Deltaproteobacteria; Myxococcales; Kofleriaceae; Kofleria; Kofleria flava	UA|SA|UAn
	Bacteria; Actinobacteria; Coriobacteriia; Coriobacteriales; Atopobiaceae; Lancefieldella; Lancefieldella parvula	UA|SA|UAn
	Bacteria; Verrucomicrobia; Verrucomicrobiae; Verrucomicrobiales; Verrucomicrobia subdivision 3; Limisphaera; Limisphaera ngatamarikiensis	UA|SA|UAn
	Bacteria; Chloroflexi; Caldilineae; Caldilineales; Caldilineaceae; Litorilinea; Litorilinea aerophila	UA|SA|UAn
	Bacteria; Gemmatimonadetes; Longimicrobia; Longimicrobiales; Longimicrobiaceae; Longimicrobium; Longimicrobium terrae	UA|SA|UAn
	Bacteria; Proteobacteria; Gammaproteobacteria; Xanthomonadales; Xanthomonadaceae; Luteimonas; Luteimonas composti	UA|SA|UAn
	Bacteria; Proteobacteria; Gammaproteobacteria; Xanthomonadales; Xanthomonadaceae; Luteimonas; Luteimonas dalianensis	UA|SA|UAn
	Bacteria; Firmicutes; Bacilli; Bacillales; Bacillaceae; Lysinibacillus; Lysinibacillus contaminans	UA|SA|UAn
	Bacteria; Firmicutes; Bacilli; Bacillales; Bacillaceae; Lysinibacillus; Lysinibacillus sphaericus	UA|SA|UAn
	Bacteria; Actinobacteria; Actinomycetia; Propionibacteriales; Nocardioidaceae; Marmoricola; Marmoricola bigeumensis	UA|SA|UAn
	Bacteria; Proteobacteria; Betaproteobacteria; Burkholderiales; Oxalobacteraceae; Massilia; 'Massilia aquatica'	UA|SA|UAn
	Bacteria; Proteobacteria; Alphaproteobacteria; Hyphomicrobiales; Phyllobacteriaceae; Mesorhizobium; Mesorhizobium thiogangeticum	UA|SA|UAn
	Bacteria; Proteobacteria; Betaproteobacteria; Nitrosomonadales; Sterolibacteriaceae; Methyloversatilis; Methyloversatilis thermotolerans	UA|SA|UAn
	Bacteria; Actinobacteria; Actinomycetia; Corynebacteriales; Mycobacteriaceae; Mycobacterium; Mycobacterium triplex	UA|SA|UAn
	Bacteria; Actinobacteria; Actinomycetia; Corynebacteriales; Mycobacteriaceae; Mycolicibacterium; Mycolicibacterium sphagni	UA|SA|UAn
	Bacteria; Bacteroidetes; Chitinophagia; Chitinophagales; Chitinophagaceae; Niastella; Niastella koreensis	UA|SA|UAn
	Bacteria; Actinobacteria; Actinomycetia; Corynebacteriales; Nocardiaceae; Nocardia; Nocardia africana	UA|SA|UAn
	Bacteria; Actinobacteria; Actinomycetia; Propionibacteriales; Nocardioidaceae; Nocardioides; Nocardioides cavernae	UA|SA|UAn
	Bacteria; Actinobacteria; Actinomycetia; Propionibacteriales; Nocardioidaceae; Nocardioides; Nocardioides tritolerans	UA|SA|UAn
	Bacteria; Actinobacteria; Actinomycetia; Propionibacteriales; Nocardioidaceae; Nocardioides; Nocardioides zeicaulis	UA|SA|UAn
	Bacteria; Firmicutes; Bacilli; Bacillales; Bacillaceae; Oceanobacillus; Oceanobacillus aidingensis	UA|SA|UAn
	Bacteria; Firmicutes; Bacilli; Bacillales; Paenibacillaceae; Paenibacillus; Paenibacillus camelliae	UA|SA|UAn
	Bacteria; Firmicutes; Bacilli; Bacillales; Paenibacillaceae; Paenibacillus; Paenibacillus turicensis	UA|SA|UAn
	Bacteria; Actinobacteria; Thermoleophilia; Solirubrobacterales; Parviterribacteraceae; Parviterribacter; Parviterribacter multiflagellatus	UA|SA|UAn
	Bacteria; Actinobacteria; Thermoleophilia; Solirubrobacterales; Patulibacteraceae; Patulibacter; Patulibacter ginsengiterrae	UA|SA|UAn
	Bacteria; Proteobacteria; Alphaproteobacteria; Hyphomicrobiales; Hyphomicrobiaceae; Pedomicrobium; Pedomicrobium australicum	UA|SA|UAn
	Bacteria; Proteobacteria; Alphaproteobacteria; Caulobacterales; Caulobacteraceae; Phenylobacterium; Phenylobacterium immobile	UA|SA|UAn
	Bacteria; Planctomycetes; Planctomycetia; Planctomycetales; Planctomycetaceae; Planctopirus; Planctopirus limnophila	UA|SA|UAn
	Bacteria; Proteobacteria; Alphaproteobacteria; Hyphomicrobiales; Xanthobacteraceae; Pseudolabrys; Pseudolabrys taiwanensis	UA|SA|UAn
	Bacteria; Actinobacteria; Actinomycetia; Pseudonocardiales; Pseudonocardiaceae; Pseudonocardia; Pseudonocardia hispaniensis	UA|SA|UAn
	Bacteria; Proteobacteria; Betaproteobacteria; Burkholderiales; Comamonadaceae; Ramlibacter; Ramlibacter alkalitolerans	UA|SA|UAn
	Bacteria; Proteobacteria; Alphaproteobacteria; Rhodospirillales; Rhodospirillales_unclassified; Reyranella; Reyranella aquatilis	UA|SA|UAn
	Bacteria; Actinobacteria; Actinomycetia; Corynebacteriales; Nocardiaceae; Rhodococcus; Rhodococcus subtropicus	UA|SA|UAn
	Bacteria; Proteobacteria; Alphaproteobacteria; Hyphomicrobiales; Parvibaculaceae; Rhodoligotrophos; Rhodoligotrophos appendicifer	UA|SA|UAn
	Bacteria; Proteobacteria; Alphaproteobacteria; Hyphomicrobiales; Hyphomicrobiaceae; Rhodoplanes; Rhodoplanes roseus	UA|SA|UAn
	Bacteria; Firmicutes; Clostridia; Eubacteriales; Peptostreptococcaceae; Romboutsia; Romboutsia sedimentorum	UA|SA|UAn
	Bacteria; Proteobacteria; Alphaproteobacteria; Hyphomicrobiales; Roseiarcaceae; Roseiarcus; Roseiarcus fermentans	UA|SA|UAn
	Bacteria; Chloroflexi; Chloroflexia; Chloroflexales; Roseiflexaceae; Roseiflexus; Roseiflexus castenholzii	UA|SA|UAn
	Bacteria; Gemmatimonadetes; Gemmatimonadetes; Gemmatimonadales; Gemmatimonadaceae; Roseisolibacter; Roseisolibacter agri	UA|SA|UAn
	Bacteria; Proteobacteria; Deltaproteobacteria; Myxococcales; Sandaracinaceae; Sandaracinus; Sandaracinus amylolyticus	UA|SA|UAn
	Bacteria; Actinobacteria; Actinomycetia; Pseudonocardiales; Pseudonocardiaceae; Sciscionella; Sciscionella marina	UA|SA|UAn
	Bacteria; Actinobacteria; Thermoleophilia; Solirubrobacterales; Solirubrobacteraceae; Solirubrobacter; Solirubrobacter soli	UA|SA|UAn
	Bacteria; Acidobacteria; Blastocatellia; Blastocatellales; Blastocatellaceae; Stenotrophobacter; Stenotrophobacter terrae	UA|SA|UAn
	Bacteria; Actinobacteria; Actinomycetia; Streptomycetales; Streptomycetaceae; Streptomyces; Streptomyces rutgersensis	UA|SA|UAn
	Bacteria; Actinobacteria; Actinomycetia; Streptomycetales; Streptomycetaceae; Streptomyces; Streptomyces torulosus	UA|SA|UAn
	Bacteria; Acidobacteria; Blastocatellia; Blastocatellales; Blastocatellaceae; Tellurimicrobium; Tellurimicrobium multivorans	UA|SA|UAn
	Bacteria; Proteobacteria; Alphaproteobacteria; Hyphomicrobiales; Rhodobiaceae; Tepidamorphus; Tepidamorphus gemmatus	UA|SA|UAn
	Bacteria; Chloroflexi; Anaerolineae; Anaerolineales; Anaerolineaceae; Thermanaerothrix; Thermanaerothrix daxensis	UA|SA|UAn
	Bacteria; Chloroflexi; Ktedonobacteria; Thermogemmatisporales; Thermogemmatisporaceae; Thermogemmatispora; Thermogemmatispora foliorum	UA|SA|UAn
	Bacteria; Chloroflexi; Ktedonobacteria; Ktedonobacterales; Thermosporotrichaceae; Thermosporothrix; Thermosporothrix hazakensis	UA|SA|UAn
	Bacteria; Actinobacteria; Actinomycetia; Micromonosporales; Micromonosporaceae; Virgisporangium; Virgisporangium myanmarense	UA|SA|UAn
	Bacteria; Proteobacteria; Deltaproteobacteria; Myxococcales; Vulgatibacteraceae; Vulgatibacter; Vulgatibacter incomptus	UA|SA|UAn
	Bacteria; Proteobacteria; Betaproteobacteria; Burkholderiales; Alcaligenaceae; Achromobacter; Achromobacter mucicolens	UA|SA|UAn
	Bacteria; Firmicutes; Clostridia; Eubacteriales; Clostridiaceae; Clostridium; Clostridium tertium	UA|SA|UAn
	Bacteria; Firmicutes; Clostridia; Eubacteriales; Lachnospiraceae; Lacrimispora; Lacrimispora sphenoides	UA|SA|UAn
	Bacteria; Firmicutes; Bacilli; Lactobacillales; Lactobacillaceae; Lactobacillus; Lactobacillus hamsteri	UA|SA|UAn
	Bacteria; Firmicutes; Bacilli; Bacillales; Bacillaceae; Lederbergia; Lederbergia wuyishanensis	UA|SA|UAn
	Bacteria; Firmicutes; Bacilli; Bacillales; Bacillaceae; Alkalihalobacillus; Alkalihalobacillus alkalinitrilicus	UA|SA|UAn
	Bacteria; Proteobacteria; Alphaproteobacteria; Hyphomicrobiales; Alsobacteraceae; Alsobacter; Alsobacter metallidurans	UA|SA|UAn
	Bacteria; Firmicutes; Bacilli; Bacillales; Paenibacillaceae; Aneurinibacillus; Aneurinibacillus aneurinilyticus	UA|SA|UAn
	Bacteria; Firmicutes; Bacilli; Bacillales; Bacillaceae; Bacillus; Bacillus dakarensis	UA|SA|UAn
	Bacteria; Firmicutes; Clostridia; Eubacteriales; Clostridiaceae; Brassicibacter; Brassicibacter thermophilus	UA|SA|UAn
	Bacteria; Firmicutes; Clostridia; Eubacteriales; Clostridiaceae; Clostridium; Clostridium frigidicarnis	UA|SA|UAn
	Bacteria; Firmicutes; Clostridia; Eubacteriales; Clostridiaceae; Clostridium; Clostridium senegalense	UA|SA|UAn
	Bacteria; Firmicutes; Clostridia; Eubacteriales; Peptococcaceae; Desulfitobacterium; Desulfitobacterium metallireducens	UA|SA|UAn
	Bacteria; Firmicutes; Clostridia; Eubacteriales; Eubacteriaceae; Garciella; Garciella nitratireducens	UA|SA|UAn
	Bacteria; Firmicutes; Bacilli; Bacillales; Bacillaceae; Geobacillus; Geobacillus thermodenitrificans	UA|SA|UAn
	Bacteria; Actinobacteria; Actinomycetia; Corynebacteriales; Nocardiaceae; Nocardia; Nocardia testacea	UA|SA|UAn
	Bacteria; Firmicutes; Bacilli; Bacillales; Bacillaceae; Pseudogracilibacillus; Pseudogracilibacillus auburnensis	UA|SA|UAn
	Bacteria; Firmicutes; Clostridia; Eubacteriales; Clostridiaceae; Clostridium; Clostridium septicum	UA|SA|UAn
	Bacteria; Firmicutes; Clostridia; Eubacteriales; Clostridiaceae; Clostridium; Clostridium uliginosum	UA|SA|UAn
	Bacteria; Firmicutes; Bacilli; Bacillales; Bacillaceae; Mesobacillus; Mesobacillus foraminis	UA|SA|UAn
	Bacteria; Firmicutes; Clostridia; Eubacteriales; Oscillospiraceae; Pseudoclostridium; Pseudoclostridium thermosuccinogenes	UA|SA|UAn
	Bacteria; Firmicutes; Clostridia; Thermosediminibacterales; Tepidanaerobacteraceae; Tepidanaerobacter; Tepidanaerobacter syntrophicus	UA|SA|UAn
	Bacteria; Firmicutes; Bacilli; Bacillales; Bacillaceae; Tepidibacillus; Tepidibacillus infernus	UA|SA|UAn
	Bacteria; Firmicutes; Bacilli; Bacillales; Bacillaceae; Bacillus; Bacillus acidicola	UA|SA|UAn
	Bacteria; Firmicutes; Bacilli; Bacillales; Bacillaceae; Lentibacillus; Lentibacillus salis	UA|SA|UAn
	Bacteria; Firmicutes; Clostridia; Thermoanaerobacterales; Thermoanaerobacteraceae; Moorella; Moorella stamsii	UA|SA|UAn
	Bacteria; Verrucomicrobia; Verrucomicrobiae; Verrucomicrobiales; Akkermansiaceae; Akkermansia; Akkermansia glycaniphila	UA|SA|SAn
	Bacteria; Firmicutes; Clostridia; Eubacteriales; Eubacteriaceae; Anaerofustis; Anaerofustis stercorihominis	UA|SA|SAn
	Bacteria; Firmicutes; Bacilli; Bacillales; Bacillaceae; Bacillus; Bacillus aerius	UA|SA|SAn
	Bacteria; Firmicutes; Bacilli; Bacillales; Bacillaceae; Gottfriedia; Bacillus luciferensis	UA|SA|SAn
	Bacteria; Firmicutes; Clostridia; Eubacteriales; Christensenellaceae; Christensenella; Christensenella minuta	UA|SA|SAn
	Bacteria; Firmicutes; Clostridia; Eubacteriales; Clostridiaceae; Clostridium; Clostridium bowmanii	UA|SA|SAn
	Bacteria; Firmicutes; Bacilli; Bacillales; Paenibacillaceae; Cohnella; Cohnella luojiensis	UA|SA|SAn
	Bacteria; Bacteroidetes; Bacteroidia; Bacteroidales; Odoribacteraceae; Culturomica; Culturomica massiliensis	UA|SA|SAn
	Bacteria; Proteobacteria; Deltaproteobacteria; Desulfovibrionales; Desulfovibrionaceae; Desulfovibrio; Desulfovibrio intestinalis	UA|SA|SAn
	Bacteria; Proteobacteria; Deltaproteobacteria; Desulfovibrionales; Desulfovibrionaceae; Desulfovibrio; Desulfovibrio piger	UA|SA|SAn
	Bacteria; Firmicutes; Clostridia; Eubacteriales; Eubacteriaceae; Eubacterium; Eubacterium coprostanoligenes	UA|SA|SAn
	Bacteria; Firmicutes; Clostridia; Eubacteriales; Eubacteriaceae; Eubacterium; Eubacterium limosum	UA|SA|SAn
	Bacteria; Firmicutes; Clostridia; Eubacteriales; Lachnospiraceae; Faecalicatena; Faecalicatena orotica	UA|SA|SAn
	Bacteria; Firmicutes; Erysipelotrichia; Erysipelotrichales; Erysipelotrichaceae; Holdemania; Holdemania massiliensis	UA|SA|SAn
	Bacteria; Actinobacteria; Actinomycetia; Micromonosporales; Micromonosporaceae; Micromonospora; Micromonospora sediminicola	UA|SA|SAn
	Bacteria; Firmicutes; Bacilli; Bacillales; Paenibacillaceae; Paenibacillus; Paenibacillus chartarius	UA|SA|SAn
	Bacteria; Firmicutes; Bacilli; Bacillales; Paenibacillaceae; Paenibacillus; Paenibacillus psychroresistens	UA|SA|SAn
	Bacteria; Firmicutes; Clostridia; Eubacteriales; Oscillospiraceae; Papillibacter; Papillibacter cinnamivorans	UA|SA|SAn
	Bacteria; Bacteroidetes; Bacteroidia; Bacteroidales; Prevotellaceae; Paraprevotella; Paraprevotella clara	UA|SA|SAn
	Bacteria; Planctomycetes; Planctomycetia; Planctomycetales; Planctomycetaceae; Rubinisphaera; Rubinisphaera italica	UA|SA|SAn
	Bacteria; Firmicutes; Clostridia; Eubacteriales; Oscillospiraceae; Ruminiclostridium; Ruminiclostridium hungatei	UA|SA|SAn
	Bacteria; Firmicutes; Clostridia; Eubacteriales; Oscillospiraceae; Ruminiclostridium; Ruminiclostridium papyrosolvens	UA|SA|SAn
	Bacteria; Firmicutes; Tissierellia; Tissierellia_unclassified_o; Tissierellia_unclassified_f; Sedimentibacter; Sedimentibacter acidaminivorans	UA|SA|SAn
	Bacteria; Firmicutes; Clostridia; Eubacteriales; Peptostreptococcaceae; Sporacetigenium; Sporacetigenium mesophilum	UA|SA|SAn
	Bacteria; Firmicutes; Bacilli; Bacillales; Thermoactinomycetaceae; Thermoactinomyces; Thermoactinomyces khenchelensis	UA|SA|SAn
	Bacteria; Firmicutes; Bacilli; Bacillales; Paenibacillaceae; Paenibacillus; Paenibacillus favisporus	UA|SA|SAn
	Bacteria; Firmicutes; Bacilli; Bacillales; Planococcaceae; Sporosarcina; Sporosarcina newyorkensis	UA|SA|SAn
	Bacteria; Firmicutes; Bacilli; Bacillales; Staphylococcaceae; Staphylococcus; Staphylococcus equorum	UA|SA|SAn
	Bacteria; Firmicutes; Clostridia; Eubacteriales; Oscillospiraceae; Acetivibrio; Acetivibrio aldrichii	UA|SA|SAn
	Bacteria; Firmicutes; Bacilli; Bacillales; Bacillaceae; Alkalihalobacillus; Alkalihalobacillus hwajinpoensis	UA|SA|SAn
	Bacteria; Firmicutes; Clostridia; Eubacteriales; Lachnospiraceae; Anaerocolumna; Anaerocolumna aminovalerica	UA|SA|SAn
	Bacteria; Firmicutes; Bacilli; Bacillales; Paenibacillaceae; Aneurinibacillus; Aneurinibacillus thermoaerophilus	UA|SA|SAn
	Bacteria; Firmicutes; Clostridia; Eubacteriales; Peptococcaceae; Desulfohalotomaculum; Desulfohalotomaculum halophilum	UA|SA|SAn
	Bacteria; Firmicutes; Bacilli; Bacillales; Bacillaceae; Gracilibacillus; Gracilibacillus alcaliphilus	UA|SA|SAn
	Bacteria; Firmicutes; Clostridia; Eubacteriales; Clostridiaceae; Lutispora; Lutispora thermophila	UA|SA|SAn
	Bacteria; Firmicutes; Bacilli; Bacillales; Paenibacillaceae; Oxalophagus; Oxalophagus oxalicus	UA|SA|SAn
	Bacteria; Firmicutes; Clostridia; Eubacteriales; Oscillospiraceae; Acetivibrio; Acetivibrio alkalicellulosi	UA|SA|SAn
	Bacteria; Firmicutes; Bacilli; Bacillales; Bacillaceae; Bacillus; Bacillus mangrovi	UA|SA|SAn
	Bacteria; Firmicutes; Clostridia; Eubacteriales; Clostridiaceae; Maledivibacter; Maledivibacter halophilus	UA|SA|SAn
	Bacteria; Firmicutes; Bacilli; Bacillales; Bacillaceae; Oceanobacillus; Oceanobacillus chironomi	UA|SA|SAn
	Bacteria; Firmicutes; Bacilli; Bacillales; Bacillaceae; Oceanobacillus; Oceanobacillus chungangensis	UA|SA|SAn
	Bacteria; Firmicutes; Bacilli; Bacillales; Bacillaceae; Ornithinibacillus; Ornithinibacillus halophilus	UA|SA|SAn
	Bacteria; Firmicutes; Clostridia; Eubacteriales; Clostridiaceae; Sporosalibacterium; Sporosalibacterium tautonense	UA|SA|SAn
	Bacteria; Firmicutes; Bacilli; Bacillales; Bacillaceae; Margalitia; Bacillus camelliae	UA|SA|SAn
	Bacteria; Actinobacteria; Actinomycetia; Corynebacteriales; Corynebacteriaceae; Corynebacterium; Corynebacterium pollutisoli	UA|SA|SAn
	Bacteria; Firmicutes; Clostridia; Eubacteriales; Lachnospiraceae; Enterocloster; Enterocloster lavalensis	UA|SA|SAn
	Bacteria; Firmicutes; Bacilli; Bacillales; Bacillaceae; Numidum; Numidum massiliense	UA|SA|SAn
	Bacteria; Firmicutes; Bacilli; Bacillales; Bacillaceae; Oceanobacillus; Oceanobacillus senegalensis	UA|SA|SAn
	Bacteria; Firmicutes; Bacilli; Bacillales; Paenibacillaceae; Paenibacillus; Paenibacillus tianmuensis	UA|SA|SAn
	Bacteria; Firmicutes; Bacilli; Bacillales; Planococcaceae; Sporosarcina; Sporosarcina contaminans	UA|SA|SAn
	Bacteria; Proteobacteria; Alphaproteobacteria; Rhodospirillales; Acetobacteraceae; Acidisphaera; Acidisphaera rubrifaciens	UA|UAn|SAn
	Bacteria; Actinobacteria; Actinomycetia; Streptosporangiales; Thermomonosporaceae; Actinomadura; Actinomadura pelletieri	UA|UAn|SAn
	Bacteria; Actinobacteria; Actinomycetia; Streptosporangiales; Thermomonosporaceae; Actinomadura; Actinomadura sputi	UA|UAn|SAn
	Bacteria; Firmicutes; Clostridia; Eubacteriales; Proteinivoraceae; Anaerobranca; Anaerobranca gottschalkii	UA|UAn|SAn
	Bacteria; Actinobacteria; Acidimicrobiia; Acidimicrobiales; Iamiaceae; Aquihabitans; Aquihabitans daechungensis	UA|UAn|SAn
	Bacteria; Proteobacteria; Alphaproteobacteria; Hyphomicrobiales; Kaistiaceae; Bauldia; Bauldia litoralis	UA|UAn|SAn
	Bacteria; Actinobacteria; Actinomycetia; Geodermatophilales; Geodermatophilaceae; Blastococcus; Blastococcus aggregatus	UA|UAn|SAn
	Bacteria; Firmicutes; Bacilli; Bacillales; Bacillaceae; Calditerricola; Calditerricola yamamurae	UA|UAn|SAn
	Bacteria; Actinobacteria; Thermoleophilia; Solirubrobacterales; Conexibacteraceae; Conexibacter; Conexibacter arvalis	UA|UAn|SAn
	Bacteria; Actinobacteria; Actinomycetia; Corynebacteriales; Corynebacteriaceae; Corynebacterium; Corynebacterium alimapuense	UA|UAn|SAn
	Bacteria; Actinobacteria; Actinomycetia; Micromonosporales; Micromonosporaceae; Dactylosporangium; Dactylosporangium matsuzakiense	UA|UAn|SAn
	Bacteria; Firmicutes; Clostridia; Eubacteriales; Clostridiaceae; Desnuesiella; Desnuesiella massiliensis	UA|UAn|SAn
	Bacteria; Firmicutes; Clostridia; Eubacteriales; Syntrophomonadaceae; Dethiobacter; Dethiobacter alkaliphilus	UA|UAn|SAn
	Bacteria; Proteobacteria; Gammaproteobacteria; Xanthomonadales; Rhodanobacteraceae; Dokdonella; Dokdonella ginsengisoli	UA|UAn|SAn
	Bacteria; Proteobacteria; Alphaproteobacteria; Rhodospirillales; Rhodospirillaceae; Dongia; Dongia mobilis	UA|UAn|SAn
	Bacteria; Firmicutes; Clostridia; Eubacteriales; Oscillospiraceae; Ethanoligenens; Ethanoligenens harbinense	UA|UAn|SAn
	Bacteria; Gemmatimonadetes; Gemmatimonadetes; Gemmatimonadales; Gemmatimonadaceae; Gemmatimonas; Gemmatimonas aurantiaca	UA|UAn|SAn
	Bacteria; Actinobacteria; Actinomycetia; Jatrophihabitantales; Jatrophihabitantaceae; Jatrophihabitans; Jatrophihabitans endophyticus	UA|UAn|SAn
	Bacteria; Chloroflexi; Ktedonobacteria; Ktedonobacterales; Ktedonobacteraceae; Ktedonobacter; Ktedonobacter racemifer	UA|UAn|SAn
	Bacteria; Firmicutes; Bacilli; Lactobacillales; Lactobacillaceae; Limosilactobacillus; Limosilactobacillus caviae	UA|UAn|SAn
	Bacteria; Proteobacteria; Gammaproteobacteria; Xanthomonadales; Xanthomonadaceae; Luteimonas; Luteimonas cucumeris	UA|UAn|SAn
	Bacteria; Proteobacteria; Gammaproteobacteria; Xanthomonadales; Xanthomonadaceae; Lysobacter; Lysobacter lycopersici	UA|UAn|SAn
	Bacteria; Proteobacteria; Gammaproteobacteria; Xanthomonadales; Xanthomonadaceae; Lysobacter; Lysobacter soli	UA|UAn|SAn
	Bacteria; Proteobacteria; Alphaproteobacteria; Hyphomicrobiales; Methylocystaceae; Methylosinus; Methylosinus trichosporium	UA|UAn|SAn
	Bacteria; Actinobacteria; Actinomycetia; Streptosporangiales; Streptosporangiaceae; Microbispora; Microbispora corallina	UA|UAn|SAn
	Bacteria; Proteobacteria; Betaproteobacteria; Nitrosomonadales; Nitrosomonadaceae; Nitrosospira; Nitrosospira multiformis	UA|UAn|SAn
	Bacteria; Proteobacteria; Alphaproteobacteria; Rhodospirillales; Azospirillaceae; Niveispirillum; Niveispirillum lacus	UA|UAn|SAn
	Bacteria; Actinobacteria; Actinomycetia; Propionibacteriales; Nocardioidaceae; Nocardioides; Nocardioides szechwanensis	UA|UAn|SAn
	Bacteria; Actinobacteria; Actinomycetia; Propionibacteriales; Nocardioidaceae; Nocardioides; Nocardioides taihuensis	UA|UAn|SAn
	Bacteria; Acidobacteria; Acidobacteriia; Acidobacteriales; Acidobacteriaceae; Occallatibacter; Occallatibacter savannae	UA|UAn|SAn
	Bacteria; Actinobacteria; Actinomycetia; Micrococcales; Intrasporangiaceae; Oryzihumus; Oryzihumus leptocrescens	UA|UAn|SAn
	Bacteria; Firmicutes; Bacilli; Bacillales; Paenibacillaceae; Paenibacillus; Paenibacillus xylanilyticus	UA|UAn|SAn
	Bacteria; Firmicutes; Bacilli; Bacillales; Planococcaceae; Paenisporosarcina; Paenisporosarcina quisquiliarum	UA|UAn|SAn
	Bacteria; Actinobacteria; Actinomycetia; Micromonosporales; Micromonosporaceae; Plantactinospora; Plantactinospora endophytica	UA|UAn|SAn
	Bacteria; Proteobacteria; Gammaproteobacteria; Nevskiales; Steroidobacteraceae; Povalibacter; Povalibacter uvarum	UA|UAn|SAn
	Bacteria; Actinobacteria; Actinomycetia; Pseudonocardiales; Pseudonocardiaceae; Pseudonocardia; Pseudonocardia acaciae	UA|UAn|SAn
	Bacteria; Actinobacteria; Actinomycetia; Pseudonocardiales; Pseudonocardiaceae; Pseudonocardia; Pseudonocardia asaccharolytica	UA|UAn|SAn
	Bacteria; Actinobacteria; Actinomycetia; Pseudonocardiales; Pseudonocardiaceae; Pseudonocardia; Pseudonocardia profundimaris	UA|UAn|SAn
	Bacteria; Proteobacteria; Alphaproteobacteria; Hyphomicrobiales; Hyphomicrobiaceae; Rhodoplanes; Rhodoplanes tepidamans	UA|UAn|SAn
	Bacteria; Verrucomicrobia; Verrucomicrobiae; Verrucomicrobiales; Verrucomicrobiaceae; Roseimicrobium; Roseimicrobium gellanilyticum	UA|UAn|SAn
	Bacteria; Proteobacteria; Alphaproteobacteria; Rhodospirillales; Acetobacteraceae; Roseomonas; Roseomonas aquatica	UA|UAn|SAn
	Bacteria; Actinobacteria; Actinomycetia; Streptomycetales; Streptomycetaceae; Streptomyces; Streptomyces atratus	UA|UAn|SAn
	Bacteria; Actinobacteria; Actinomycetia; Streptomycetales; Streptomycetaceae; Streptomyces; Streptomyces lacrimifluminis	UA|UAn|SAn
	Bacteria; Actinobacteria; Actinomycetia; Streptomycetales; Streptomycetaceae; Streptomyces; Streptomyces triticiradicis	UA|UAn|SAn
	Bacteria; Planctomycetes; Phycisphaerae; Tepidisphaerales; Tepidisphaeraceae; Tepidisphaera; Tepidisphaera mucosa	UA|UAn|SAn
	Bacteria; Actinobacteria; Actinomycetia; Streptosporangiales; Streptosporangiaceae; Thermobispora; Thermobispora bispora	UA|UAn|SAn
	Bacteria; Candidatus Melainabacteria; Candidatus Melainabacteria_unclassified_c; Vampirovibrionales; Vampirovibrionales_unclassified_f; Vampirovibrio; Vampirovibrio chlorellavorus	UA|UAn|SAn
	Bacteria; Proteobacteria; Gammaproteobacteria; Xanthomonadales; Xanthomonadaceae; Luteimonas; Luteimonas soli	UA|UAn|SAn
	Bacteria; Firmicutes; Bacilli; Bacillales; Paenibacillaceae; Paenibacillus; Paenibacillus susongensis	UA|UAn|SAn
	Bacteria; Proteobacteria; Gammaproteobacteria; Legionellales; Coxiellaceae; Aquicella; Aquicella siphonis	UA|UAn|SAn
	Bacteria; Firmicutes; Bacilli; Bacillales; Bacillaceae; Mesobacillus; Mesobacillus zeae	UA|UAn|SAn
	Bacteria; Firmicutes; Tissierellia; Tissierellia_unclassified_o; Tissierellia_unclassified_f; Sedimentibacter; Sedimentibacter saalensis	UA|UAn|SAn
	Bacteria; Firmicutes; Bacilli; Bacillales; Bacillaceae; Geobacillus; [Bacillus] caldotenax	UA|UAn|SAn
	Bacteria; Proteobacteria; Alphaproteobacteria; Hyphomicrobiales; Phyllobacteriaceae; Aminobacter; Aminobacter anthyllidis	UA|UAn|SAn
	Bacteria; Firmicutes; Clostridia; Eubacteriales; Clostridiaceae; Clostridium; Clostridium grantii	UA|UAn|SAn
	Bacteria; Firmicutes; Bacilli; Bacillales; Bacillaceae; Cytobacillus; Cytobacillus depressus	UA|UAn|SAn
	Bacteria; Firmicutes; Bacilli; Bacillales; Alicyclobacillaceae; Tumebacillus; Tumebacillus soli	UA|UAn|SAn
	Bacteria; Firmicutes; Clostridia; Eubacteriales; Oscillospiraceae; Acetivibrio; Acetivibrio clariflavus	SA|UAn|SAn
	Bacteria; Firmicutes; Clostridia; Eubacteriales; Oscillospiraceae; Acetivibrio; Acetivibrio thermocellus	SA|UAn|SAn
	Bacteria; Actinobacteria; Coriobacteriia; Eggerthellales; Eggerthellaceae; Adlercreutzia; Adlercreutzia muris	SA|UAn|SAn
	Bacteria; Firmicutes; Bacilli; Bacillales; Alicyclobacillaceae; Alicyclobacillus; Alicyclobacillus pomorum	SA|UAn|SAn
	Bacteria; Firmicutes; Bacilli; Bacillales; Bacillaceae; Alkalihalobacillus; Alkalihalobacillus macyae	SA|UAn|SAn
	Bacteria; Firmicutes; Bacilli; Bacillales; Bacillaceae; Alkalihalobacillus; Alkalihalobacillus pseudofirmus	SA|UAn|SAn
	Bacteria; Firmicutes; Clostridia; Eubacteriales; Lachnospiraceae; Anaerotignum; Anaerotignum faecicola	SA|UAn|SAn
	Bacteria; Firmicutes; Clostridia; Eubacteriales; Oscillospiraceae; Anaerotruncus; Anaerotruncus rubiinfantis	SA|UAn|SAn
	Bacteria; Firmicutes; Bacilli; Bacillales; Bacillaceae; Bacillus; Bacillus pocheonensis	SA|UAn|SAn
	Bacteria; Firmicutes; Clostridia; Eubacteriales; Clostridiaceae; Brassicibacter; Brassicibacter mesophilus	SA|UAn|SAn
	Bacteria; Firmicutes; Bacilli; Bacillales; Bacillaceae; Caldalkalibacillus; Caldalkalibacillus thermarum	SA|UAn|SAn
	Bacteria; Firmicutes; Clostridia; Eubacteriales; Peptococcaceae; Desulfosporosinus; Desulfosporosinus fructosivorans	SA|UAn|SAn
	Bacteria; Actinobacteria; Coriobacteriia; Coriobacteriales; Coriobacteriaceae; Enorma; Enorma massiliensis	SA|UAn|SAn
	Bacteria; Firmicutes; Clostridia; Eubacteriales; Oscillospiraceae; Fournierella; Fournierella massiliensis	SA|UAn|SAn
	Bacteria; Proteobacteria; Gammaproteobacteria; Pasteurellales; Pasteurellaceae; Gallibacterium; Gallibacterium anatis	SA|UAn|SAn
	Bacteria; Actinobacteria; Actinomycetia; Glycomycetales; Glycomycetaceae; Glycomyces; Glycomyces lacisalsi	SA|UAn|SAn
	Bacteria; Firmicutes; Bacilli; Bacillales; Thermoactinomycetaceae; Kroppenstedtia; Kroppenstedtia eburnea	SA|UAn|SAn
	Bacteria; Firmicutes; Bacilli; Lactobacillales; Lactobacillaceae; Limosilactobacillus; Limosilactobacillus coleohominis	SA|UAn|SAn
	Bacteria; Firmicutes; Bacilli; Lactobacillales; Lactobacillaceae; Limosilactobacillus; Limosilactobacillus secaliphilus	SA|UAn|SAn
	Bacteria; Firmicutes; Bacilli; Bacillales; Bacillaceae; Metabacillus; Metabacillus malikii	SA|UAn|SAn
	Bacteria; Firmicutes; Clostridia; Eubacteriales; Lachnospiraceae; Mobilitalea; Mobilitalea sibirica	SA|UAn|SAn
	Bacteria; Firmicutes; Clostridia; Eubacteriales; Clostridiales Family XIII. Incertae Sedis; Mogibacterium; Mogibacterium neglectum	SA|UAn|SAn
	Bacteria; Firmicutes; Clostridia; Thermoanaerobacterales; Thermoanaerobacteraceae; Moorella; Moorella humiferrea	SA|UAn|SAn
	Bacteria; Actinobacteria; Coriobacteriia; Coriobacteriales; Coriobacteriaceae; Olegusella; Olegusella massiliensis	SA|UAn|SAn
	Bacteria; Firmicutes; Bacilli; Bacillales; Paenibacillaceae; Paenibacillus; Paenibacillus alginolyticus	SA|UAn|SAn
	Bacteria; Firmicutes; Bacilli; Bacillales; Paenibacillaceae; Paenibacillus; Paenibacillus contaminans	SA|UAn|SAn
	Bacteria; Firmicutes; Bacilli; Bacillales; Paenibacillaceae; Paenibacillus; Paenibacillus nasutitermitis	SA|UAn|SAn
	Bacteria; Firmicutes; Bacilli; Bacillales; Paenibacillaceae; Paenibacillus; Paenibacillus pabuli	SA|UAn|SAn
	Bacteria; Firmicutes; Bacilli; Bacillales; Paenibacillaceae; Paenibacillus; Paenibacillus sepulcri	SA|UAn|SAn
	Bacteria; Firmicutes; Bacilli; Bacillales; Planococcaceae; Paenisporosarcina; Paenisporosarcina indica	SA|UAn|SAn
	Bacteria; Bacteroidetes; Bacteroidia; Bacteroidales; Tannerellaceae; Parabacteroides; Parabacteroides merdae	SA|UAn|SAn
	Bacteria; Firmicutes; Bacilli; Bacillales; Bacillaceae; Peribacillus; Peribacillus endoradicis	SA|UAn|SAn
	Bacteria; Bacteroidetes; Bacteroidia; Bacteroidales; Bacteroidales_unclassified_f; Phocaeicola; Phocaeicola barnesiae	SA|UAn|SAn
	Bacteria; Firmicutes; Bacilli; Bacillales; Thermoactinomycetaceae; Planifilum; Planifilum fulgidum	SA|UAn|SAn
	Bacteria; Bacteroidetes; Bacteroidia; Bacteroidales; Porphyromonadaceae; Porphyromonas; Porphyromonas pogonae	SA|UAn|SAn
	Bacteria; Bacteroidetes; Bacteroidia; Bacteroidales; Prevotellaceae; Prevotella; Prevotella oralis	SA|UAn|SAn
	Bacteria; Firmicutes; Clostridia; Eubacteriales; Oscillospiraceae; Ruminiclostridium; Ruminiclostridium cellobioparum	SA|UAn|SAn
	Bacteria; Firmicutes; Clostridia; Eubacteriales; Oscillospiraceae; Ruminococcus; Ruminococcus bromii	SA|UAn|SAn
	Bacteria; Actinobacteria; Actinomycetia; Actinomycetales; Actinomycetaceae; Schaalia; Schaalia cardiffensis	SA|UAn|SAn
	Bacteria; Proteobacteria; Alphaproteobacteria; Sneathiellales; Sneathiellaceae; Sneathiella; Sneathiella chungangensis	SA|UAn|SAn
	Bacteria; Firmicutes; Clostridia; Eubacteriales; Oscillospiraceae; Sporobacter; Sporobacter termitidis	SA|UAn|SAn
	Bacteria; Firmicutes; Clostridia; Eubacteriales; Peptostreptococcaceae; Terrisporobacter; Terrisporobacter glycolicus	SA|UAn|SAn
	Bacteria; Firmicutes; Clostridia; Eubacteriales; Oscillospiraceae; Caproiciproducens; Caproiciproducens galactitolivorans	SA|UAn|SAn
	Bacteria; Firmicutes; Clostridia; Eubacteriales; Clostridiaceae; Clostridium; Clostridium kogasensis	SA|UAn|SAn
	Bacteria; Firmicutes; Clostridia; Eubacteriales; Clostridiaceae; Clostridium; Clostridium oceanicum	SA|UAn|SAn
	Bacteria; Firmicutes; Bacilli; Bacillales; Bacillaceae; Anoxybacillus; Anoxybacillus calidus	SA|UAn|SAn
	Bacteria; Firmicutes; Bacilli; Bacillales; Bacillaceae; Bacillus; Bacillus infantis	SA|UAn|SAn
	Bacteria; Firmicutes; Bacilli; Bacillales; Bacillaceae; Bacillus; Bacillus seohaeanensis	SA|UAn|SAn
	Bacteria; Firmicutes; Bacilli; Bacillales; Bacillaceae; Lottiidibacillus; Lottiidibacillus patelloidae	SA|UAn|SAn
	Bacteria; Firmicutes; Clostridia; Eubacteriales; Clostridiaceae; Clostridium; Clostridium massiliodielmoense	SA|UAn|SAn

## Sheet: Supplementary Table 4
Table S4. Taxonomic classification of bacterial ASVs present only in SA, UA, SAn, and UAn samples
	Classification	Burial set-up
	Bacteria; Acidobacteria; Acidobacteriia; Acidobacteriales; Acidobacteriaceae; Acidicapsa; Acidicapsa ligni	UA
	Bacteria; Actinobacteria; Actinomycetia; Pseudonocardiales; Pseudonocardiaceae; Actinokineospora; Actinokineospora auranticolor	UA
	Bacteria; Actinobacteria; Actinomycetia; Streptosporangiales; Thermomonosporaceae; Actinomadura; Actinomadura atramentaria	UA
	Bacteria; Actinobacteria; Actinomycetia; Micromonosporales; Micromonosporaceae; Actinoplanes; Actinoplanes friuliensis	UA
	Bacteria; Actinobacteria; Actinomycetia; Propionibacteriales; Actinopolymorphaceae; Actinopolymorpha; Actinopolymorpha cephalotaxi	UA
	Bacteria; Bacteroidetes; Cytophagia; Cytophagales; Hymenobacteraceae; Adhaeribacter; Adhaeribacter terrae	UA
	Bacteria; Proteobacteria; Deltaproteobacteria; Myxococcales; Polyangiaceae; Aetherobacter; Aetherobacter rufus	UA
	Bacteria; Proteobacteria; Gammaproteobacteria; Cellvibrionales; Cellvibrionaceae; Agarilytica; Agarilytica rhodophyticola	UA
	Bacteria; Actinobacteria; Actinomycetia; Micrococcales; Microbacteriaceae; Agromyces; Agromyces insulae	UA
	Bacteria; Proteobacteria; Alphaproteobacteria; Rhodobacterales; Rhodobacteraceae; Albimonas; Albimonas pacifica	UA
	Bacteria; Proteobacteria; Betaproteobacteria; Burkholderiales; Comamonadaceae; Alicycliphilus; Alicycliphilus denitrificans	UA
	Bacteria; Firmicutes; Bacilli; Bacillales; Bacillaceae; Alkalihalobacillus; Alkalihalobacillus xiaoxiensis	UA
	Bacteria; Proteobacteria; Alphaproteobacteria; Hyphomicrobiales; Alsobacteraceae; Alsobacter; Alsobacter soli	UA
	Bacteria; Proteobacteria; Alphaproteobacteria; Sphingomonadales; Erythrobacteraceae; Altererythrobacter; Altererythrobacter salegens	UA
	Bacteria; Actinobacteria; Actinomycetia; Kineosporiales; Kineosporiaceae; Angustibacter; Angustibacter aerolatus	UA
	Bacteria; Proteobacteria; Gammaproteobacteria; Legionellales; Coxiellaceae; Aquicella; Aquicella lusitana	UA
	Bacteria; Proteobacteria; Deltaproteobacteria; Myxococcales; Archangiaceae; Archangium; Archangium disciforme	UA
	Bacteria; Actinobacteria; Actinomycetia; Micrococcales; Micrococcaceae; Arthrobacter; Arthrobacter cryoconiti	UA
	Bacteria; Proteobacteria; Gammaproteobacteria; Pseudomonadales; Pseudomonadaceae; Azomonas; Azomonas macrocytogenes	UA
	Bacteria; Proteobacteria; Alphaproteobacteria; Rhodospirillales; Azospirillaceae; Azospirillum; Azospirillum doebereinerae	UA
	Bacteria; Firmicutes; Bacilli; Bacillales; Bacillaceae; Bacillus; Bacillus tianshenii	UA
	Bacteria; Bacteroidetes; Bacteroidia; Bacteroidales; Bacteroidaceae; Bacteroides; Bacteroides faecis	UA
	Bacteria; Actinobacteria; Actinomycetia; Bifidobacteriales; Bifidobacteriaceae; Bifidobacterium; Bifidobacterium callitrichos	UA
	Bacteria; Firmicutes; Bacilli; Bacillales; Bacillaceae; Caldibacillus; Caldibacillus thermolactis	UA
	Bacteria; Cyanobacteria; Cyanobacteria_unclassified_c; Nostocales; Fortieaceae; Calochaete; Calochaete cimrmanii	UA
	Bacteria; Firmicutes; Clostridia; Eubacteriales; Clostridiaceae; Caloramator; Caloramator australicus	UA
	Bacteria; Proteobacteria; Gammaproteobacteria; Cellvibrionales; Cellvibrionaceae; Cellvibrio; Cellvibrio mixtus	UA
	Bacteria; Bacteroidetes; Chitinophagia; Chitinophagales; Chitinophagaceae; Chitinophaga; Chitinophaga ginsengisoli	UA
	Bacteria; Bacteroidetes; Flavobacteriia; Flavobacteriales; Weeksellaceae; Chryseobacterium; Chryseobacterium cucumeris	UA
	Bacteria; Bacteroidetes; Flavobacteriia; Flavobacteriales; Weeksellaceae; Chryseobacterium; Chryseobacterium scophthalmum	UA
	Bacteria; Bacteroidetes; Flavobacteriia; Flavobacteriales; Flavobacteriaceae; Confluentibacter; Confluentibacter citreus	UA
	Bacteria; Proteobacteria; Gammaproteobacteria; Xanthomonadales; Xanthomonadaceae; Coralloluteibacterium; Coralloluteibacterium stylophorae	UA
	Bacteria; Proteobacteria; Betaproteobacteria; Burkholderiales; Burkholderiaceae; Cupriavidus; Cupriavidus taiwanensis	UA
	Bacteria; Proteobacteria; Deltaproteobacteria; Myxococcales; Archangiaceae; Cystobacter; Cystobacter miniatus	UA
	Bacteria; Actinobacteria; Actinomycetia; Micromonosporales; Micromonosporaceae; Dactylosporangium; Dactylosporangium aurantiacum	UA
	Bacteria; Actinobacteria; Actinomycetia; Micromonosporales; Micromonosporaceae; Dactylosporangium; Dactylosporangium roseum	UA
	Bacteria; Bacteroidetes; Sphingobacteriia; Sphingobacteriales; Sphingobacteriaceae; Daejeonella; Daejeonella lutea	UA
	Bacteria; Proteobacteria; Alphaproteobacteria; Rhodobacterales; Rhodobacteraceae; Defluviimonas; Defluviimonas aquaemixtae	UA
	Bacteria; Proteobacteria; Deltaproteobacteria; Desulfovibrionales; Desulfohalobiaceae; Desulfohalophilus; Desulfohalophilus alkaliarsenatis	UA
	Bacteria; Proteobacteria; Deltaproteobacteria; Desulfobacterales; Desulfobulbaceae; Desulfotalea; Desulfotalea psychrophila	UA
	Bacteria; Proteobacteria; Betaproteobacteria; Burkholderiales; Oxalobacteraceae; Duganella; Duganella aquatilis	UA
	Bacteria; Cyanobacteria; Cyanobacteria_unclassified_c; Nostocales; Calotrichaceae; Dulcicalothrix; Dulcicalothrix necridiiformans	UA
	Bacteria; Acidobacteria; Acidobacteriia; Acidobacteriales; Acidobacteriaceae; Edaphobacter; Edaphobacter acidisoli	UA
	Bacteria; Actinobacteria; Nitriliruptoria; Egicoccales; Egicoccaceae; Egicoccus; Egicoccus halophilus	UA
	Bacteria; Proteobacteria; Gammaproteobacteria; Enterobacterales; Enterobacteriaceae; Enterobacter; Enterobacter mori	UA
	Bacteria; Firmicutes; Bacilli; Bacillales; Bacillales_unclassified_f; Exiguobacterium; Exiguobacterium antarcticum	UA
	Bacteria; Bacteroidetes; Chitinophagia; Chitinophagales; Chitinophagaceae; Flaviaesturariibacter; Flaviaesturariibacter luteus	UA
	Bacteria; Bacteroidetes; Flavobacteriia; Flavobacteriales; Flavobacteriaceae; Flavobacterium; Flavobacterium hydatis	UA
	Bacteria; Actinobacteria; Actinomycetia; Frankiales; Frankiaceae; Frankia; Frankia inefficax	UA
	Bacteria; Actinobacteria; Actinomycetia; Micrococcales; Micrococcaceae; Galactobacter; Galactobacter caseinivorans	UA
	Bacteria; Proteobacteria; Deltaproteobacteria; Desulfuromonadales; Geobacteraceae; Geoalkalibacter; Geoalkalibacter subterraneus	UA
	Bacteria; Proteobacteria; Deltaproteobacteria; Desulfuromonadales; Geobacteraceae; Geobacter; Geobacter argillaceus	UA
	Bacteria; Actinobacteria; Actinomycetia; Geodermatophilales; Geodermatophilaceae; Geodermatophilus; Geodermatophilus saharensis	UA
	Bacteria; Firmicutes; Clostridia; Eubacteriales; Clostridiales Family XII. Incertae Sedis; Guggenheimella; Guggenheimella bovis	UA
	Bacteria; Proteobacteria; Gammaproteobacteria; Cellvibrionales; Halieaceae; Haliea; Haliea atlantica	UA
	Bacteria; Actinobacteria; Actinomycetia; Streptosporangiales; Streptosporangiaceae; Herbidospora; Herbidospora yilanensis	UA
	Bacteria; Proteobacteria; Alphaproteobacteria; Hyphomonadales; Hyphomonadaceae; Hirschia; Hirschia maritima	UA
	Bacteria; Bacteroidetes; Cytophagia; Cytophagales; Hymenobacteraceae; Hymenobacter; Hymenobacter rubripertinctus	UA
	Bacteria; Chloroflexi; Chloroflexia; Kallotenuales; Kallotenuaceae; Kallotenue; Kallotenue papyrolyticum	UA
	Bacteria; Proteobacteria; Alphaproteobacteria; Kiloniellales; Kiloniellaceae; Kiloniella; Kiloniella majae	UA
	Bacteria; Actinobacteria; Actinomycetia; Micrococcales; Micrococcaceae; Kocuria; Kocuria pelophila	UA
	Bacteria; Firmicutes; Bacilli; Lactobacillales; Lactobacillaceae; Lactobacillus; Lactobacillus gasseri	UA
	Bacteria; Proteobacteria; Gammaproteobacteria; Legionellales; Legionellaceae; Legionella; Legionella hackeliae	UA
	Bacteria; Proteobacteria; Gammaproteobacteria; Xanthomonadales; Xanthomonadaceae; Lysobacter; Lysobacter ginsengisoli	UA
	Bacteria; Proteobacteria; Gammaproteobacteria; Xanthomonadales; Xanthomonadaceae; Lysobacter; Lysobacter tyrosinelyticus	UA
	Bacteria; Firmicutes; Bacilli; Bacillales; Staphylococcaceae; Macrococcus; Macrococcus goetzii	UA
	Bacteria; Proteobacteria; Alphaproteobacteria; Rhodospirillales; Rhodospirillaceae; Magnetospira; Magnetospira thiophila	UA
	Bacteria; Proteobacteria; Deltaproteobacteria; Desulfuromonadales; Desulfuromonadaceae; Malonomonas; Malonomonas rubra	UA
	Bacteria; Bacteroidetes; Bacteroidia; Marinilabiliales; Marinilabiliaceae; Mangroviflexus; Mangroviflexus xiamenensis	UA
	Bacteria; Proteobacteria; Gammaproteobacteria; Alteromonadales; Alteromonadaceae; Marinobacter; Marinobacter alkaliphilus	UA
	Bacteria; Actinobacteria; Actinomycetia; Propionibacteriales; Nocardioidaceae; Marmoricola; Marmoricola terrae	UA
	Bacteria; Proteobacteria; Betaproteobacteria; Burkholderiales; Oxalobacteraceae; Massilia; Massilia atriviolacea	UA
	Bacteria; Proteobacteria; Betaproteobacteria; Burkholderiales; Oxalobacteraceae; Massilia; Massilia glaciei	UA
	Bacteria; Proteobacteria; Alphaproteobacteria; Hyphomicrobiales; Phyllobacteriaceae; Mesorhizobium; Mesorhizobium norvegicum	UA
	Bacteria; Proteobacteria; Alphaproteobacteria; Hyphomicrobiales; Beijerinckiaceae; Methylocapsa; Methylocapsa acidiphila	UA
	Bacteria; Proteobacteria; Gammaproteobacteria; Methylococcales; Methylothermaceae; Methylohalobius; Methylohalobius crimeensis	UA
	Bacteria; Actinobacteria; Actinomycetia; Corynebacteriales; Mycobacteriaceae; Mycobacterium; Mycobacterium aquaticum	UA
	Bacteria; Actinobacteria; Actinomycetia; Corynebacteriales; Mycobacteriaceae; Mycobacterium; Mycobacterium heckeshornense	UA
	Bacteria; Actinobacteria; Actinomycetia; Nakamurellales; Nakamurellaceae; Nakamurella; Nakamurella endophytica	UA
	Bacteria; Bacteroidetes; Chitinophagia; Chitinophagales; Chitinophagaceae; Nemorincola; Nemorincola caseinilytica	UA
	Bacteria; Bacteroidetes; Chitinophagia; Chitinophagales; Chitinophagaceae; Niabella; Niabella tibetensis	UA
	Bacteria; Bacteroidetes; Chitinophagia; Chitinophagales; Chitinophagaceae; Niastella; Niastella hibisci	UA
	Bacteria; Proteobacteria; Gammaproteobacteria; Oceanospirillales; Oceanospirillaceae; Nitrincola; Nitrincola schmidtii	UA
	Bacteria; Actinobacteria; Actinomycetia; Propionibacteriales; Nocardioidaceae; Nocardioides; Nocardioides agariphilus	UA
	Bacteria; Actinobacteria; Actinomycetia; Propionibacteriales; Nocardioidaceae; Nocardioides; Nocardioides aquiterrae	UA
	Bacteria; Actinobacteria; Actinomycetia; Propionibacteriales; Nocardioidaceae; Nocardioides; Nocardioides massiliensis	UA
	Bacteria; Cyanobacteria; Cyanobacteria_unclassified_c; Nostocales; Nostocaceae; Nostoc; Nostoc punctiforme	UA
	Bacteria; Proteobacteria; Alphaproteobacteria; Sphingomonadales; Sphingomonadaceae; Novosphingobium; Novosphingobium hassiacum	UA
	Bacteria; Firmicutes; Bacilli; Bacillales; Bacillaceae; Oceanobacillus; Oceanobacillus jeddahense	UA
	Bacteria; Proteobacteria; Alphaproteobacteria; Hyphomicrobiales; Methylocystaceae; Oharaeibacter; Oharaeibacter diazotrophicus	UA
	Bacteria; Proteobacteria; Gammaproteobacteria; Oceanospirillales; Oleiphilaceae; Oleiphilus; Oleiphilus messinensis	UA
	Bacteria; Bacteroidetes; Flavobacteriia; Flavobacteriales; Schleiferiaceae; Owenweeksia; Owenweeksia hongkongensis	UA
	Bacteria; Proteobacteria; Betaproteobacteria; Burkholderiales; Oxalobacteraceae; Oxalicibacterium; Oxalicibacterium flavum	UA
	Bacteria; Firmicutes; Bacilli; Bacillales; Paenibacillaceae; Paenibacillus; Paenibacillus gorillae	UA
	Bacteria; Firmicutes; Bacilli; Bacillales; Paenibacillaceae; Paenibacillus; Paenibacillus polysaccharolyticus	UA
	Bacteria; Firmicutes; Bacilli; Bacillales; Paenibacillaceae; Paenibacillus; Paenibacillus qinlingensis	UA
	Bacteria; Proteobacteria; Betaproteobacteria; Burkholderiales; Burkholderiaceae; Paraburkholderia; Paraburkholderia phenoliruptrix	UA
	Bacteria; Bacteroidetes; Chitinophagia; Chitinophagales; Chitinophagaceae; Paracnuella; Paracnuella aquatica	UA
	Bacteria; Bacteroidetes; Chitinophagia; Chitinophagales; Chitinophagaceae; Parasegetibacter; Parasegetibacter luojiensis	UA
	Bacteria; Bacteroidetes; Sphingobacteriia; Sphingobacteriales; Sphingobacteriaceae; Pedobacter; Pedobacter namyangjuensis	UA
	Bacteria; Bacteroidetes; Sphingobacteriia; Sphingobacteriales; Sphingobacteriaceae; Pedobacter; Pedobacter roseus	UA
	Bacteria; Proteobacteria; Alphaproteobacteria; Hyphomicrobiales; Hyphomicrobiaceae; Pedomicrobium; Pedomicrobium manganicum	UA
	Bacteria; Proteobacteria; Alphaproteobacteria; Sphingomonadales; Erythrobacteraceae; Pelagerythrobacter; Pelagerythrobacter aerophilus	UA
	Bacteria; Proteobacteria; Alphaproteobacteria; Hyphomicrobiales; Devosiaceae; Pelagibacterium; Pelagibacterium lixinzhangensis	UA
	Bacteria; Proteobacteria; Betaproteobacteria; Burkholderiales; Burkholderiales_unclassified_f; Piscinibacter; Piscinibacter aquaticus	UA
	Bacteria; Verrucomicrobia; Verrucomicrobiae; Verrucomicrobiales; Verrucomicrobiaceae; Prosthecobacter; Prosthecobacter fluviatilis	UA
	Bacteria; Proteobacteria; Gammaproteobacteria; Xanthomonadales; Rhodanobacteraceae; Pseudofulvimonas; Pseudofulvimonas gallinarii	UA
	Bacteria; Proteobacteria; Gammaproteobacteria; Pseudomonadales; Pseudomonadaceae; Pseudomonas; Pseudomonas corrugata	UA
	Bacteria; Proteobacteria; Gammaproteobacteria; Pseudomonadales; Pseudomonadaceae; Pseudomonas; Pseudomonas koreensis	UA
	Bacteria; Proteobacteria; Gammaproteobacteria; Pseudomonadales; Pseudomonadaceae; Pseudomonas; Pseudomonas marginalis	UA
	Bacteria; Proteobacteria; Gammaproteobacteria; Pseudomonadales; Pseudomonadaceae; Pseudomonas; Pseudomonas nitrititolerans	UA
	Bacteria; Proteobacteria; Betaproteobacteria; Burkholderiales; Comamonadaceae; Ramlibacter; Ramlibacter monticola	UA
	Bacteria; Proteobacteria; Betaproteobacteria; Burkholderiales; Comamonadaceae; Ramlibacter; Ramlibacter solisilvae	UA
	Bacteria; Proteobacteria; Alphaproteobacteria; Hyphomicrobiales; Rhizobiaceae; Rhizobium; Rhizobium grahamii	UA
	Bacteria; Proteobacteria; Alphaproteobacteria; Hyphomicrobiales; Rhizobiaceae; Rhizobium; Rhizobium mesosinicum	UA
	Bacteria; Proteobacteria; Alphaproteobacteria; Hyphomicrobiales; Rhizobiaceae; Rhizobium; Rhizobium qilianshanense	UA
	Bacteria; Proteobacteria; Alphaproteobacteria; Hyphomicrobiales; Rhizobiaceae; Rhizobium; Rhizobium skierniewicense	UA
	Bacteria; Proteobacteria; Gammaproteobacteria; Xanthomonadales; Rhodanobacteraceae; Rhodanobacter; Rhodanobacter caeni	UA
	Bacteria; Actinobacteria; Actinomycetia; Corynebacteriales; Nocardiaceae; Rhodococcus; Rhodococcus gordoniae	UA
	Bacteria; Bacteroidetes; Cytophagia; Cytophagales; Cytophagaceae; Rhodocytophaga; Rhodocytophaga aerolata	UA
	Bacteria; Proteobacteria; Alphaproteobacteria; Hyphomicrobiales; Bradyrhizobiaceae; Rhodopseudomonas; Rhodopseudomonas faecalis	UA
	Bacteria; Planctomycetes; Planctomycetia; Pirellulales; Pirellulaceae; Roseimaritima; Roseimaritima ulvae	UA
	Bacteria; Firmicutes; Clostridia; Eubacteriales; Oscillospiraceae; Ruminococcus; Ruminococcus callidus	UA
	Bacteria; Proteobacteria; Alphaproteobacteria; Rhodospirillales; Acetobacteraceae; Saccharibacter; Saccharibacter floricola	UA
	Bacteria; Actinobacteria; Actinomycetia; Pseudonocardiales; Pseudonocardiaceae; Saccharopolyspora; Saccharopolyspora coralli	UA
	Bacteria; Proteobacteria; Alphaproteobacteria; Sphingomonadales; Sphingosinicellaceae; Sandaracinobacter; Sandaracinobacter sibiricus	UA
	Bacteria; Bacteroidetes; Chitinophagia; Chitinophagales; Chitinophagaceae; Segetibacter; Segetibacter koreensis	UA
	Bacteria; Actinobacteria; Actinomycetia; Streptosporangiales; Streptosporangiaceae; Sinosporangium; Sinosporangium fuscum	UA
	Bacteria; Proteobacteria; Alphaproteobacteria; Sphingomonadales; Sphingomonadaceae; Sphingomonas; Sphingomonas kyungheensis	UA
	Bacteria; Proteobacteria; Alphaproteobacteria; Sphingomonadales; Sphingosinicellaceae; Sphingosinicella; Sphingosinicella cucumeris	UA
	Bacteria; Firmicutes; Negativicutes; Selenomonadales; Sporomusaceae; Sporomusa; Sporomusa acidovorans	UA
	Bacteria; Actinobacteria; Actinomycetia; Streptomycetales; Streptomycetaceae; Streptomyces; Streptomyces alni	UA
	Bacteria; Actinobacteria; Actinomycetia; Streptomycetales; Streptomycetaceae; Streptomyces; Streptomyces cinnamoneus	UA
	Bacteria; Actinobacteria; Actinomycetia; Streptomycetales; Streptomycetaceae; Streptomyces; Streptomyces coeruleofuscus	UA
	Bacteria; Actinobacteria; Actinomycetia; Streptomycetales; Streptomycetaceae; Streptomyces; Streptomyces rectiverticillatus	UA
	Bacteria; Actinobacteria; Actinomycetia; Streptomycetales; Streptomycetaceae; Streptomyces; Streptomyces stramineus	UA
	Bacteria; Actinobacteria; Actinomycetia; Streptomycetales; Streptomycetaceae; Streptomyces; Streptomyces toxytricini	UA
	Bacteria; Proteobacteria; Betaproteobacteria; Nitrosomonadales; Thiobacillaceae; Sulfuritortus; Sulfuritortus calidifontis	UA
	Bacteria; Proteobacteria; Betaproteobacteria; Burkholderiales; Sutterellaceae; Sutterella; Sutterella wadsworthensis	UA
	Bacteria; Proteobacteria; Deltaproteobacteria; Desulfuromonadales; Syntrophotaleaceae; Syntrophotalea; Syntrophotalea acetylenica	UA
	Bacteria; Proteobacteria; Alphaproteobacteria; Rhodospirillales; Rhodospirillaceae; Thalassobaculum; Thalassobaculum fulvum	UA
	Bacteria; Firmicutes; Clostridia; Thermoanaerobacterales; Thermoanaerobacteraceae; Thermacetogenium; Thermacetogenium phaeum	UA
	Bacteria; Firmicutes; Clostridia; Thermoanaerobacterales; Thermoanaerobacteraceae; Thermanaeromonas; Thermanaeromonas toyohensis	UA
	Bacteria; Proteobacteria; Betaproteobacteria; Burkholderiales; Burkholderiaceae; Trinickia; Trinickia dinghuensis	UA
	Bacteria; Firmicutes; Bacilli; Bacillales; Alicyclobacillaceae; Tumebacillus; Tumebacillus luteolus	UA
	Bacteria; Proteobacteria; Betaproteobacteria; Rhodocyclales; Zoogloeaceae; Uliginosibacterium; Uliginosibacterium paludis	UA
	Bacteria; Proteobacteria; Betaproteobacteria; Burkholderiales; Comamonadaceae; Variovorax; Variovorax ginsengisoli	UA
	Bacteria; Proteobacteria; Gammaproteobacteria; Xanthomonadales; Xanthomonadaceae; Stenotrophomonas; [Pseudomonas] hibiscicola	UA
	Bacteria; Proteobacteria; Betaproteobacteria; Burkholderiales; Alcaligenaceae; Achromobacter; Achromobacter animicus	UA
	Bacteria; Proteobacteria; Betaproteobacteria; Burkholderiales; Alcaligenaceae; Achromobacter; Achromobacter insolitus	UA
	Bacteria; Proteobacteria; Gammaproteobacteria; Pseudomonadales; Moraxellaceae; Acinetobacter; Acinetobacter beijerinckii	UA
	Bacteria; Proteobacteria; Gammaproteobacteria; Pseudomonadales; Moraxellaceae; Acinetobacter; Acinetobacter junii	UA
	Bacteria; Proteobacteria; Gammaproteobacteria; Pseudomonadales; Moraxellaceae; Acinetobacter; Acinetobacter oleivorans	UA
	Bacteria; Actinobacteria; Actinomycetia; Micromonosporales; Micromonosporaceae; Actinorhabdospora; Actinorhabdospora filicis	UA
	Bacteria; Proteobacteria; Alphaproteobacteria; Hyphomicrobiales; Rhizobiaceae; Agrobacterium; Agrobacterium fabrum	UA
	Bacteria; Proteobacteria; Alphaproteobacteria; Sphingomonadales; Erythrobacteraceae; Altererythrobacter; Altererythrobacter deserti	UA
	Bacteria; Actinobacteria; Actinomycetia; Micrococcales; Micrococcaceae; Arthrobacter; Arthrobacter alpinus	UA
	Bacteria; Proteobacteria; Alphaproteobacteria; Sphingomonadales; Erythrobacteraceae; Aurantiacibacter; Aurantiacibacter suaedae	UA
	Bacteria; Firmicutes; Bacilli; Bacillales; Bacillaceae; Sutcliffiella; Bacillus cohnii	UA
	Bacteria; Firmicutes; Bacilli; Bacillales; Bacillaceae; Bacillus; Bacillus manliponensis	UA
	Bacteria; Proteobacteria; Alphaproteobacteria; Hyphomicrobiales; Boseaceae; Bosea; Bosea robiniae	UA
	Bacteria; Proteobacteria; Alphaproteobacteria; Hyphomicrobiales; Boseaceae; Bosea; Bosea thiooxidans	UA
	Bacteria; Proteobacteria; Alphaproteobacteria; Hyphomicrobiales; Brucellaceae; Brucella; Brucella pseudogrignonensis	UA
	Bacteria; Proteobacteria; Betaproteobacteria; Burkholderiales; Burkholderiaceae; Burkholderia; Burkholderia pyrrocinia	UA
	Bacteria; Bacteroidetes; Flavobacteriia; Flavobacteriales; Weeksellaceae; Chryseobacterium; Chryseobacterium daecheongense	UA
	Bacteria; Bacteroidetes; Flavobacteriia; Flavobacteriales; Weeksellaceae; Chryseobacterium; Chryseobacterium gregarium	UA
	Bacteria; Bacteroidetes; Flavobacteriia; Flavobacteriales; Weeksellaceae; Chryseobacterium; Chryseobacterium oranimense	UA
	Bacteria; Bacteroidetes; Flavobacteriia; Flavobacteriales; Weeksellaceae; Chryseobacterium; Chryseobacterium soli	UA
	Bacteria; Bacteroidetes; Flavobacteriia; Flavobacteriales; Weeksellaceae; Chryseobacterium; Chryseobacterium wanjuense	UA
	Bacteria; Proteobacteria; Gammaproteobacteria; Enterobacterales; Enterobacteriaceae; Citrobacter; Citrobacter braakii	UA
	Bacteria; Proteobacteria; Gammaproteobacteria; Enterobacterales; Enterobacteriaceae; Citrobacter; Citrobacter europaeus	UA
	Bacteria; Proteobacteria; Gammaproteobacteria; Enterobacterales; Enterobacteriaceae; Citrobacter; Citrobacter freundii	UA
	Bacteria; Proteobacteria; Betaproteobacteria; Burkholderiales; Comamonadaceae; Comamonas; Comamonas terrigena	UA
	Bacteria; Proteobacteria; Betaproteobacteria; Burkholderiales; Burkholderiaceae; Cupriavidus; Cupriavidus yeoncheonensis	UA
	Bacteria; Bacteroidetes; Cytophagia; Cytophagales; Cytophagaceae; Dyadobacter; Dyadobacter fermentans	UA
	Bacteria; Proteobacteria; Gammaproteobacteria; Enterobacterales; Hafniaceae; Edwardsiella; Edwardsiella ictaluri	UA
	Bacteria; Proteobacteria; Deltaproteobacteria; Myxococcales; Myxococcales_unclassified_f; Enhygromyxa; Enhygromyxa salina	UA
	Bacteria; Proteobacteria; Alphaproteobacteria; Hyphomicrobiales; Rhizobiaceae; Ensifer; Ensifer adhaerens	UA
	Bacteria; Proteobacteria; Gammaproteobacteria; Enterobacterales; Enterobacteriaceae; Enterobacter; Enterobacter cloacae	UA
	Bacteria; Proteobacteria; Gammaproteobacteria; Enterobacterales; Erwiniaceae; Erwinia; Erwinia persicina	UA
	Bacteria; Bacteroidetes; Flavobacteriia; Flavobacteriales; Flavobacteriaceae; Flavobacterium; Flavobacterium anhuiense	UA
	Bacteria; Bacteroidetes; Flavobacteriia; Flavobacteriales; Flavobacteriaceae; Flavobacterium; Flavobacterium banpakuense	UA
	Bacteria; Bacteroidetes; Flavobacteriia; Flavobacteriales; Flavobacteriaceae; Flavobacterium; Flavobacterium cerinum	UA
	Bacteria; Bacteroidetes; Flavobacteriia; Flavobacteriales; Flavobacteriaceae; Flavobacterium; Flavobacterium gossypii	UA
	Bacteria; Bacteroidetes; Flavobacteriia; Flavobacteriales; Flavobacteriaceae; Flavobacterium; Flavobacterium hibisci	UA
	Bacteria; Bacteroidetes; Flavobacteriia; Flavobacteriales; Flavobacteriaceae; Flavobacterium; Flavobacterium marinum	UA
	Bacteria; Bacteroidetes; Flavobacteriia; Flavobacteriales; Flavobacteriaceae; Flavobacterium; Flavobacterium soli	UA
	Bacteria; Bacteroidetes; Flavobacteriia; Flavobacteriales; Flavobacteriaceae; Flavobacterium; Flavobacterium suncheonense	UA
	Bacteria; Bacteroidetes; Flavobacteriia; Flavobacteriales; Flavobacteriaceae; Flavobacterium; Flavobacterium tilapiae	UA
	Bacteria; Bacteroidetes; Flavobacteriia; Flavobacteriales; Flavobacteriaceae; Flavobacterium; Flavobacterium ummariense	UA
	Bacteria; Bacteroidetes; Flavobacteriia; Flavobacteriales; Flavobacteriaceae; Flavobacterium; Flavobacterium verecundum	UA
	Bacteria; Bacteroidetes; Flavobacteriia; Flavobacteriales; Flavobacteriaceae; Flavobacterium; Flavobacterium viscosus	UA
	Bacteria; Proteobacteria; Gammaproteobacteria; Enterobacterales; Enterobacteriaceae; Franconibacter; Franconibacter pulveris	UA
	Bacteria; Actinobacteria; Actinomycetia; Micrococcales; Bogoriellaceae; Georgenia; Georgenia muralis	UA
	Bacteria; Actinobacteria; Actinomycetia; Micrococcales; Micrococcaceae; Glutamicibacter; Glutamicibacter arilaitensis	UA
	Bacteria; Actinobacteria; Actinomycetia; Micrococcales; Micrococcaceae; Glutamicibacter; Glutamicibacter creatinolyticus	UA
	Bacteria; Actinobacteria; Actinomycetia; Micrococcales; Micrococcaceae; Glutamicibacter; Glutamicibacter soli	UA
	Bacteria; Actinobacteria; Actinomycetia; Corynebacteriales; Gordoniaceae; Gordonia; Gordonia terrae	UA
	Bacteria; Firmicutes; Clostridia; Eubacteriales; Peptostreptococcaceae; Intestinibacter; Intestinibacter bartlettii	UA
	Bacteria; Actinobacteria; Actinomycetia; Streptomycetales; Streptomycetaceae; Kitasatospora; Kitasatospora atroaurantiaca	UA
	Bacteria; Proteobacteria; Gammaproteobacteria; Enterobacterales; Enterobacteriaceae; Klebsiella; Klebsiella aerogenes	UA
	Bacteria; Proteobacteria; Gammaproteobacteria; Enterobacterales; Enterobacteriaceae; Kosakonia; Kosakonia sacchari	UA
	Bacteria; Firmicutes; Bacilli; Bacillales; Planococcaceae; Kurthia; Kurthia massiliensis	UA
	Bacteria; Proteobacteria; Gammaproteobacteria; Xanthomonadales; Xanthomonadaceae; Luteimonas; Luteimonas terrae	UA
	Bacteria; Proteobacteria; Gammaproteobacteria; Xanthomonadales; Xanthomonadaceae; Lysobacter; Lysobacter panacisoli	UA
	Bacteria; Actinobacteria; Actinomycetia; Propionibacteriales; Nocardioidaceae; Marmoricola; Marmoricola pocheonensis	UA
	Bacteria; Proteobacteria; Betaproteobacteria; Burkholderiales; Oxalobacteraceae; Massilia; Massilia arvi	UA
	Bacteria; Proteobacteria; Alphaproteobacteria; Hyphomicrobiales; Phyllobacteriaceae; Mesorhizobium; Mesorhizobium amorphae	UA
	Bacteria; Proteobacteria; Alphaproteobacteria; Hyphomicrobiales; Methylobacteriaceae; Microvirga; Microvirga makkahensis	UA
	Bacteria; Actinobacteria; Actinomycetia; Corynebacteriales; Mycobacteriaceae; Mycolicibacter; Mycolicibacter kumamotonensis	UA
	Bacteria; Actinobacteria; Actinomycetia; Corynebacteriales; Mycobacteriaceae; Mycolicibacterium; Mycolicibacterium smegmatis	UA
	Bacteria; Proteobacteria; Alphaproteobacteria; Hyphomicrobiales; Brucellaceae; Mycoplana; Mycoplana ramosa	UA
	Bacteria; Bacteroidetes; Flavobacteriia; Flavobacteriales; Flavobacteriaceae; Myroides; Myroides anatoliensis	UA
	Bacteria; Firmicutes; Bacilli; Bacillales; Bacillaceae; Neobacillus; Neobacillus novalis	UA
	Bacteria; Proteobacteria; Alphaproteobacteria; Hyphomicrobiales; Rhizobiaceae; Neorhizobium; Neorhizobium huautlense	UA
	Bacteria; Proteobacteria; Alphaproteobacteria; Hyphomicrobiales; Phyllobacteriaceae; Nitratireductor; Nitratireductor lucknowense	UA
	Bacteria; Proteobacteria; Betaproteobacteria; Burkholderiales; Oxalobacteraceae; Noviherbaspirillum; Noviherbaspirillum autotrophicum	UA
	Bacteria; Proteobacteria; Betaproteobacteria; Burkholderiales; Oxalobacteraceae; Noviherbaspirillum; Noviherbaspirillum soli	UA
	Bacteria; Proteobacteria; Betaproteobacteria; Rhodocyclales; Rhodocyclaceae; Oryzomicrobium; Oryzomicrobium terrae	UA
	Bacteria; Actinobacteria; Actinomycetia; Micrococcales; Micrococcaceae; Paenarthrobacter; Paenarthrobacter ureafaciens	UA
	Bacteria; Firmicutes; Bacilli; Bacillales; Paenibacillaceae; Paenibacillus; Paenibacillus aceti	UA
	Bacteria; Firmicutes; Bacilli; Bacillales; Paenibacillaceae; Paenibacillus; Paenibacillus alvei	UA
	Bacteria; Firmicutes; Bacilli; Bacillales; Paenibacillaceae; Paenibacillus; Paenibacillus daejeonensis	UA
	Bacteria; Firmicutes; Bacilli; Bacillales; Paenibacillaceae; Paenibacillus; Paenibacillus nebraskensis	UA
	Bacteria; Proteobacteria; Gammaproteobacteria; Chromatiales; Chromatiaceae; Pararheinheimera; Pararheinheimera soli	UA
	Bacteria; Bacteroidetes; Sphingobacteriia; Sphingobacteriales; Sphingobacteriaceae; Pedobacter; Pedobacter africanus	UA
	Bacteria; Bacteroidetes; Sphingobacteriia; Sphingobacteriales; Sphingobacteriaceae; Pedobacter; Pedobacter antarcticus	UA
	Bacteria; Bacteroidetes; Sphingobacteriia; Sphingobacteriales; Sphingobacteriaceae; Pedobacter; Pedobacter duraquae	UA
	Bacteria; Bacteroidetes; Sphingobacteriia; Sphingobacteriales; Sphingobacteriaceae; Pedobacter; Pedobacter humi	UA
	Bacteria; Bacteroidetes; Sphingobacteriia; Sphingobacteriales; Sphingobacteriaceae; Pedobacter; Pedobacter mongoliensis	UA
	Bacteria; Bacteroidetes; Sphingobacteriia; Sphingobacteriales; Sphingobacteriaceae; Pedobacter; Pedobacter nyackensis	UA
	Bacteria; Firmicutes; Bacilli; Bacillales; Bacillaceae; Peribacillus; Peribacillus deserti	UA
	Bacteria; Proteobacteria; Alphaproteobacteria; Hyphomicrobiales; Phyllobacteriaceae; Pseudaminobacter; Pseudaminobacter manganicus	UA
	Bacteria; Proteobacteria; Alphaproteobacteria; Hyphomicrobiales; Phyllobacteriaceae; Pseudaminobacter; Pseudaminobacter salicylatoxidans	UA
	Bacteria; Actinobacteria; Actinomycetia; Micrococcales; Micrococcaceae; Pseudarthrobacter; Pseudarthrobacter equi	UA
	Bacteria; Actinobacteria; Actinomycetia; Micrococcales; Micrococcaceae; Pseudarthrobacter; Pseudarthrobacter phenanthrenivorans	UA
	Bacteria; Proteobacteria; Gammaproteobacteria; Pseudomonadales; Pseudomonadaceae; Pseudomonas; Pseudomonas guariconensis	UA
	Bacteria; Proteobacteria; Gammaproteobacteria; Pseudomonadales; Pseudomonadaceae; Pseudomonas; Pseudomonas jinjuensis	UA
	Bacteria; Proteobacteria; Gammaproteobacteria; Pseudomonadales; Pseudomonadaceae; Pseudomonas; Pseudomonas monteilii	UA
	Bacteria; Proteobacteria; Gammaproteobacteria; Pseudomonadales; Pseudomonadaceae; Pseudomonas; Pseudomonas plecoglossicida	UA
	Bacteria; Proteobacteria; Gammaproteobacteria; Pseudomonadales; Pseudomonadaceae; Pseudomonas; Pseudomonas reidholzensis	UA
	Bacteria; Proteobacteria; Gammaproteobacteria; Pseudomonadales; Pseudomonadaceae; Pseudomonas; Pseudomonas rhodesiae	UA
	Bacteria; Proteobacteria; Gammaproteobacteria; Pseudomonadales; Pseudomonadaceae; Pseudomonas; Pseudomonas soli	UA
	Bacteria; Proteobacteria; Gammaproteobacteria; Xanthomonadales; Xanthomonadaceae; Pseudoxanthomonas; Pseudoxanthomonas mexicana	UA
	Bacteria; Proteobacteria; Gammaproteobacteria; Pseudomonadales; Moraxellaceae; Psychrobacter; Psychrobacter maritimus	UA
	Bacteria; Proteobacteria; Gammaproteobacteria; Enterobacterales; Enterobacteriaceae; Raoultella; Raoultella planticola	UA
	Bacteria; Actinobacteria; Actinomycetia; Micrococcales; Micrococcaceae; Renibacterium; Renibacterium salmoninarum	UA
	Bacteria; Proteobacteria; Alphaproteobacteria; Hyphomicrobiales; Rhizobiaceae; Rhizobium; Rhizobium subbaraonis	UA
	Bacteria; Proteobacteria; Alphaproteobacteria; Hyphomicrobiales; Rhizobiaceae; Rhizobium; Rhizobium wenxiniae	UA
	Bacteria; Actinobacteria; Actinomycetia; Corynebacteriales; Nocardiaceae; Rhodococcus; Rhodococcus agglutinans	UA
	Bacteria; Actinobacteria; Actinomycetia; Micrococcales; Ruaniaceae; Ruania; Ruania albidiflava	UA
	Bacteria; Proteobacteria; Gammaproteobacteria; Enterobacterales; Yersiniaceae; Serratia; Serratia fonticola	UA
	Bacteria; Proteobacteria; Gammaproteobacteria; Enterobacterales; Yersiniaceae; Serratia; Serratia marcescens	UA
	Bacteria; Proteobacteria; Gammaproteobacteria; Enterobacterales; Yersiniaceae; Serratia; Serratia nematodiphila	UA
	Bacteria; Proteobacteria; Gammaproteobacteria; Enterobacterales; Enterobacteriaceae; Shigella; Shigella dysenteriae	UA
	Bacteria; Actinobacteria; Actinomycetia; Micrococcales; Micrococcaceae; Sinomonas; Sinomonas atrocyanea	UA
	Bacteria; Actinobacteria; Actinomycetia; Micrococcales; Micrococcaceae; Sinomonas; Sinomonas halotolerans	UA
	Bacteria; Bacteroidetes; Sphingobacteriia; Sphingobacteriales; Sphingobacteriaceae; Sphingobacterium; Sphingobacterium anhuiense	UA
	Bacteria; Bacteroidetes; Sphingobacteriia; Sphingobacteriales; Sphingobacteriaceae; Sphingobacterium; Sphingobacterium caeni	UA
	Bacteria; Bacteroidetes; Sphingobacteriia; Sphingobacteriales; Sphingobacteriaceae; Sphingobacterium; Sphingobacterium faecium	UA
	Bacteria; Bacteroidetes; Sphingobacteriia; Sphingobacteriales; Sphingobacteriaceae; Sphingobacterium; Sphingobacterium ginsenosidimutans	UA
	Bacteria; Bacteroidetes; Sphingobacteriia; Sphingobacteriales; Sphingobacteriaceae; Sphingobacterium; Sphingobacterium mucilaginosum	UA
	Bacteria; Bacteroidetes; Sphingobacteriia; Sphingobacteriales; Sphingobacteriaceae; Sphingobacterium; Sphingobacterium zeae	UA
	Bacteria; Proteobacteria; Alphaproteobacteria; Sphingomonadales; Sphingomonadaceae; Sphingomonas; Sphingomonas asaccharolytica	UA
	Bacteria; Proteobacteria; Gammaproteobacteria; Xanthomonadales; Xanthomonadaceae; Stenotrophomonas; Stenotrophomonas bentonitica	UA
	Bacteria; Proteobacteria; Gammaproteobacteria; Xanthomonadales; Xanthomonadaceae; Stenotrophomonas; Stenotrophomonas maltophilia	UA
	Bacteria; Proteobacteria; Gammaproteobacteria; Xanthomonadales; Xanthomonadaceae; Stenotrophomonas; Stenotrophomonas tumulicola	UA
	Bacteria; Actinobacteria; Actinomycetia; Streptomycetales; Streptomycetaceae; Streptomyces; Streptomyces gulbargensis	UA
	Bacteria; Actinobacteria; Actinomycetia; Streptomycetales; Streptomycetaceae; Streptomyces; Streptomyces krungchingensis	UA
	Bacteria; Actinobacteria; Actinomycetia; Streptomycetales; Streptomycetaceae; Streptomyces; Streptomyces sanglieri	UA
	Bacteria; Bacteroidetes; Chitinophagia; Chitinophagales; Chitinophagaceae; Taibaiella; Taibaiella smilacinae	UA
	Bacteria; Bacteroidetes; Chitinophagia; Chitinophagales; Chitinophagaceae; Taibaiella; Taibaiella yonginensis	UA
	Bacteria; Actinobacteria; Actinomycetia; Micrococcales; Micrococcaceae; Tersicoccus; Tersicoccus phoenicis	UA
	Bacteria; Firmicutes; Clostridia; Thermoanaerobacterales; Thermodesulfobiaceae; Thermodesulfobium; Thermodesulfobium narugense	UA
	Bacteria; Proteobacteria; Betaproteobacteria; Burkholderiales; Comamonadaceae; Variovorax; Variovorax paradoxus	UA
	Bacteria; Actinobacteria; Actinomycetia; Micrococcales; Promicromonosporaceae; Xylanibacterium; Xylanibacterium ulmi	UA
	Bacteria; Firmicutes; Clostridia; Eubacteriales; Oscillospiraceae; Oscillospiraceae_unclassified_g; [Clostridium] sporosphaeroides	UA
	Bacteria; Firmicutes; Clostridia; Eubacteriales; Oscillospiraceae; Oscillospiraceae_unclassified_g; [Clostridium] viride	UA
	Bacteria; Proteobacteria; Gammaproteobacteria; Pseudomonadales; Moraxellaceae; Acinetobacter; Acinetobacter tandoii	UA
	Bacteria; Firmicutes; Bacilli; Bacillales; Paenibacillaceae; Aneurinibacillus; Aneurinibacillus humi	UA
	Bacteria; Firmicutes; Bacilli; Bacillales; Bacillaceae; Anoxybacillus; Anoxybacillus caldiproteolyticus	UA
	Bacteria; Firmicutes; Bacilli; Bacillales; Bacillaceae; Robertmurraya; Bacillus andreesenii	UA
	Bacteria; Firmicutes; Bacilli; Bacillales; Bacillaceae; Siminovitchia; Bacillus farraginis	UA
	Bacteria; Actinobacteria; Actinomycetia; Actinomycetales; Actinomycetaceae; Bowdeniella; Bowdeniella nasicola	UA
	Bacteria; Firmicutes; Clostridia; Eubacteriales; Clostridiaceae; Caminicella; Caminicella sporogenes	UA
	Bacteria; Firmicutes; Clostridia; Eubacteriales; Clostridiaceae; Clostridium; Clostridium homopropionicum	UA
	Bacteria; Firmicutes; Clostridia; Eubacteriales; Clostridiaceae; Clostridium; Clostridium merdae	UA
	Bacteria; Proteobacteria; Betaproteobacteria; Burkholderiales; Comamonadaceae; Comamonas; Comamonas aquatica	UA
	Bacteria; Proteobacteria; Betaproteobacteria; Burkholderiales; Comamonadaceae; Comamonas; Comamonas denitrificans	UA
	Bacteria; Actinobacteria; Actinomycetia; Micrococcales; Microbacteriaceae; Cryobacterium; Cryobacterium soli	UA
	Bacteria; Proteobacteria; Alphaproteobacteria; Hyphomicrobiales; Devosiaceae; Devosia; Devosia lucknowensis	UA
	Bacteria; Proteobacteria; Betaproteobacteria; Burkholderiales; Comamonadaceae; Diaphorobacter; Diaphorobacter polyhydroxybutyrativorans	UA
	Bacteria; Firmicutes; Erysipelotrichia; Erysipelotrichales; Erysipelotrichaceae; Dielma; Dielma fastidiosa	UA
	Bacteria; Bacteroidetes; Chitinophagia; Chitinophagales; Chitinophagaceae; Dinghuibacter; Dinghuibacter silviterrae	UA
	Bacteria; Proteobacteria; Gammaproteobacteria; Xanthomonadales; Rhodanobacteraceae; Dyella; Dyella solisilvae	UA
	Bacteria; Proteobacteria; Gammaproteobacteria; Enterobacterales; Enterobacteriaceae; Escherichia; Escherichia coli	UA
	Bacteria; Firmicutes; Clostridia; Eubacteriales; Clostridiaceae; Fervidicella; Fervidicella metallireducens	UA
	Bacteria; Bacteroidetes; Flavobacteriia; Flavobacteriales; Flavobacteriaceae; Flavobacterium; Flavobacterium ginsengiterrae	UA
	Bacteria; Bacteroidetes; Flavobacteriia; Flavobacteriales; Flavobacteriaceae; Flavobacterium; Flavobacterium longum	UA
	Bacteria; Actinobacteria; Actinomycetia; Micrococcales; Bogoriellaceae; Georgenia; Georgenia ruanii	UA
	Bacteria; Firmicutes; Bacilli; Bacillales; Planococcaceae; Jeotgalibacillus; Jeotgalibacillus marinus	UA
	Bacteria; Proteobacteria; Gammaproteobacteria; Enterobacterales; Enterobacteriaceae; Klebsiella; Klebsiella oxytoca	UA
	Bacteria; Firmicutes; Clostridia; Eubacteriales; Lachnospiraceae; Lachnoclostridium; Lachnoclostridium phytofermentans	UA
	Bacteria; Firmicutes; Bacilli; Lactobacillales; Lactobacillaceae; Lentilactobacillus; Lentilactobacillus kefiri	UA
	Bacteria; Proteobacteria; Gammaproteobacteria; Oceanospirillales; Oceanospirillaceae; Marinobacterium; Marinobacterium coralli	UA
	Bacteria; Firmicutes; Clostridia; Eubacteriales; Lachnospiraceae; Muricomes; Muricomes intestini	UA
	Bacteria; Firmicutes; Bacilli; Bacillales; Paenibacillaceae; Paenibacillus; Paenibacillus sonchi	UA
	Bacteria; Proteobacteria; Betaproteobacteria; Rhodocyclales; Rhodocyclaceae; Propionivibrio; Propionivibrio dicarboxylicus	UA
	Bacteria; Proteobacteria; Gammaproteobacteria; Pseudomonadales; Pseudomonadaceae; Pseudomonas; Pseudomonas multiresinivorans	UA
	Bacteria; Proteobacteria; Betaproteobacteria; Burkholderiales; Burkholderiaceae; Ralstonia; Ralstonia pickettii	UA
	Bacteria; Firmicutes; Bacilli; Bacillales; Bacillaceae; Salinibacillus; Salinibacillus xinjiangensis	UA
	Bacteria; Proteobacteria; Alphaproteobacteria; Hyphomicrobiales; Rhizobiaceae; Shinella; Shinella curvata	UA
	Bacteria; Proteobacteria; Gammaproteobacteria; Xanthomonadales; Xanthomonadaceae; Stenotrophomonas; Stenotrophomonas humi	UA
	Bacteria; Actinobacteria; Actinomycetia; Streptomycetales; Streptomycetaceae; Streptomyces; Streptomyces specialis	UA
	Bacteria; Proteobacteria; Gammaproteobacteria; Xanthomonadales; Xanthomonadaceae; Thermomonas; Thermomonas koreensis	UA
	Bacteria; Proteobacteria; Betaproteobacteria; Burkholderiales; Comamonadaceae; Xenophilus; Xenophilus aerolatus	UA
	Bacteria; Proteobacteria; Gammaproteobacteria; Enterobacterales; Yersiniaceae; Yersinia; Yersinia aldovae	UA
	Bacteria; Firmicutes; Bacilli; Bacillales; Bacillaceae; Bacillus; Bacillus idriensis	UA
	Bacteria; Firmicutes; Clostridia; Eubacteriales; Clostridiaceae; Clostridium; Clostridium hydrogeniformans	UA
	Bacteria; Firmicutes; Clostridia; Eubacteriales; Oscillospiraceae; Ercella; Ercella succinigenes	UA
	Bacteria; Proteobacteria; Gammaproteobacteria; Xanthomonadales; Xanthomonadaceae; Luteimonas; Luteimonas huabeiensis	UA
	Bacteria; Proteobacteria; Gammaproteobacteria; Xanthomonadales; Xanthomonadaceae; Luteimonas; Luteimonas padinae	UA
	Bacteria; Proteobacteria; Alphaproteobacteria; Rhodobacterales; Rhodobacteraceae; Rhodobacter; Rhodobacter blasticus	UA
	Bacteria; Proteobacteria; Gammaproteobacteria; Xanthomonadales; Xanthomonadaceae; Stenotrophomonas; Stenotrophomonas acidaminiphila	UA
	Bacteria; Firmicutes; Bacilli; Bacillales; Bacillaceae; Alkalicoccus; Alkalicoccus saliphilus	UA
	Bacteria; Firmicutes; Bacilli; Bacillales; Bacillaceae; Siminovitchia; Bacillus terrae	UA
	Bacteria; Firmicutes; Bacilli; Bacillales; Bacillaceae; Siminovitchia; Bacillus thermophilus	UA
	Bacteria; Actinobacteria; Actinomycetia; Micrococcales; Dermabacteraceae; Brachybacterium; Brachybacterium alimentarium	UA
	Bacteria; Actinobacteria; Actinomycetia; Micrococcales; Brevibacteriaceae; Brevibacterium; Brevibacterium luteolum	UA
	Bacteria; Firmicutes; Bacilli; Bacillales; Bacillaceae; Cytobacillus; Cytobacillus gottheilii	UA
	Bacteria; Firmicutes; Clostridia; Eubacteriales; Peptococcaceae; Desulfofundulus; Desulfofundulus thermobenzoicus	UA
	Bacteria; Firmicutes; Bacilli; Bacillales; Bacillaceae; Oceanobacillus; Oceanobacillus halophilus	UA
	Bacteria; Firmicutes; Bacilli; Bacillales; Paenibacillaceae; Paenibacillus; Paenibacillus albus	UA
	Bacteria; Firmicutes; Bacilli; Bacillales; Bacillaceae; Paralkalibacillus; Paralkalibacillus indicireducens	UA
	Bacteria; Firmicutes; Bacilli; Bacillales; Bacillaceae; Virgibacillus; Virgibacillus marismortui	UA
	Bacteria; Firmicutes; Bacilli; Bacillales; Bacillaceae; Virgibacillus; Virgibacillus pantothenticus	UA
	Bacteria; Firmicutes; Bacilli; Bacillales; Bacillaceae; Virgibacillus; Virgibacillus xinjiangensis	UA
	Bacteria; Firmicutes; Bacilli; Bacillales; Bacillaceae; Virgibacillus; Virgibacillus zhanjiangensis	UA
	Bacteria; Firmicutes; Clostridia; Eubacteriales; Lachnospiraceae; Tyzzerella; [Clostridium] colinum	SA
	Bacteria; Firmicutes; Clostridia; Eubacteriales; Oscillospiraceae; Acetivibrio; Acetivibrio straminisolvens	SA
	Bacteria; Proteobacteria; Gammaproteobacteria; Pasteurellales; Pasteurellaceae; Actinobacillus; Actinobacillus porcinus	SA
	Bacteria; Actinobacteria; Actinomycetia; Pseudonocardiales; Pseudonocardiaceae; Actinokineospora; Actinokineospora fastidiosa	SA
	Bacteria; Actinobacteria; Actinomycetia; Micromonosporales; Micromonosporaceae; Actinoplanes; Actinoplanes bogorensis	SA
	Bacteria; Actinobacteria; Actinomycetia; Micromonosporales; Micromonosporaceae; Actinoplanes; Actinoplanes sichuanensis	SA
	Bacteria; Actinobacteria; Actinomycetia; Micromonosporales; Micromonosporaceae; Actinoplanes; Actinoplanes teichomyceticus	SA
	Bacteria; Actinobacteria; Actinomycetia; Micrococcales; Cellulomonadaceae; Actinotalea; Actinotalea ferrariae	SA
	Bacteria; Actinobacteria; Actinomycetia; Micrococcales; Cellulomonadaceae; Actinotalea; Actinotalea solisilvae	SA
	Bacteria; Firmicutes; Bacilli; Lactobacillales; Aerococcaceae; Aerococcus; Aerococcus urinaeequi	SA
	Bacteria; Proteobacteria; Alphaproteobacteria; Hyphomicrobiales; Rhizobiaceae; Agrobacterium; Agrobacterium larrymoorei	SA
	Bacteria; Bacteroidetes; Bacteroidia; Bacteroidales; Rikenellaceae; Alistipes; Alistipes communis	SA
	Bacteria; Firmicutes; Clostridia; Eubacteriales; Lachnospiraceae; Anaerocolumna; Anaerocolumna cellulosilytica	SA
	Bacteria; Firmicutes; Clostridia; Eubacteriales; Lachnospiraceae; Anaerocolumna; Anaerocolumna xylanovorans	SA
	Bacteria; Firmicutes; Clostridia; Eubacteriales; Oscillospiraceae; Anaerofilum; Anaerofilum pentosovorans	SA
	Bacteria; Firmicutes; Clostridia; Eubacteriales; Lachnospiraceae; Anaerostipes; Anaerostipes butyraticus	SA
	Bacteria; Actinobacteria; Actinomycetia; Micromonosporales; Micromonosporaceae; Asanoa; Asanoa ishikariensis	SA
	Bacteria; Proteobacteria; Alphaproteobacteria; Hyphomicrobiales; Xanthobacteraceae; Azorhizobium; Azorhizobium oxalatiphilum	SA
	Bacteria; Firmicutes; Bacilli; Bacillales; Bacillaceae; Bacillus; Bacillus horti	SA
	Bacteria; Firmicutes; Bacilli; Bacillales; Paenibacillaceae; Brevibacillus; Brevibacillus borstelensis	SA
	Bacteria; Firmicutes; Bacilli; Bacillales; Paenibacillaceae; Brevibacillus; Brevibacillus halotolerans	SA
	Bacteria; Firmicutes; Bacilli; Bacillales; Paenibacillaceae; Brevibacillus; Brevibacillus sediminis	SA
	Bacteria; Firmicutes; Clostridia; Eubacteriales; Lachnospiraceae; Butyrivibrio; Butyrivibrio fibrisolvens	SA
	Bacteria; Firmicutes; Clostridia; Eubacteriales; Clostridiaceae; Caloramator; Caloramator fervidus	SA
	Bacteria; Bacteroidetes; Flavobacteriia; Flavobacteriales; Flavobacteriaceae; Capnocytophaga; Capnocytophaga canimorsus	SA
	Bacteria; Bacteroidetes; Flavobacteriia; Flavobacteriales; Weeksellaceae; Chryseobacterium; Chryseobacterium flavum	SA
	Bacteria; Firmicutes; Bacilli; Bacillales; Paenibacillaceae; Cohnella; Cohnella faecalis	SA
	Bacteria; Firmicutes; Bacilli; Bacillales; Paenibacillaceae; Cohnella; Cohnella massiliensis	SA
	Bacteria; Actinobacteria; Actinomycetia; Corynebacteriales; Corynebacteriaceae; Corynebacterium; Corynebacterium ammoniagenes	SA
	Bacteria; Actinobacteria; Actinomycetia; Corynebacteriales; Corynebacteriaceae; Corynebacterium; Corynebacterium pseudotuberculosis	SA
	Bacteria; Firmicutes; Clostridia; Eubacteriales; Peptococcaceae; Desulfitispora; Desulfitispora alkaliphila	SA
	Bacteria; Proteobacteria; Deltaproteobacteria; Desulfovibrionales; Desulfohalobiaceae; Desulfonatronovibrio; Desulfonatronovibrio thiodismutans	SA
	Bacteria; Proteobacteria; Alphaproteobacteria; Hyphomicrobiales; Devosiaceae; Devosia; Devosia albogilva	SA
	Bacteria; Actinobacteria; Actinomycetia; Corynebacteriales; Dietziaceae; Dietzia; Dietzia aurantiaca	SA
	Bacteria; Proteobacteria; Betaproteobacteria; Burkholderiales; Sutterellaceae; Duodenibacillus; Duodenibacillus massiliensis	SA
	Bacteria; Firmicutes; Bacilli; Bacillales; Bacillaceae; Ectobacillus; Ectobacillus panaciterrae	SA
	Bacteria; Firmicutes; Clostridia; Eubacteriales; Clostridiales Family XIII. Incertae Sedis; Emergencia; Emergencia timonensis	SA
	Bacteria; Firmicutes; Clostridia; Eubacteriales; Eubacteriaceae; Eubacterium; Eubacterium ramulus	SA
	Bacteria; Firmicutes; Clostridia; Eubacteriales; Eubacteriaceae; Eubacterium; Eubacterium ruminantium	SA
	Bacteria; Bacteroidetes; Chitinophagia; Chitinophagales; Chitinophagaceae; Flavipsychrobacter; Flavipsychrobacter stenotrophus	SA
	Bacteria; Firmicutes; Clostridia; Eubacteriales; Lachnospiraceae; Fusicatenibacter; Fusicatenibacter saccharivorans	SA
	Bacteria; Proteobacteria; Gammaproteobacteria; Chromatiales; Chromatiaceae; Halochromatium; Halochromatium glycolicum	SA
	Bacteria; Firmicutes; Bacilli; Bacillales; Bacillaceae; Lentibacillus; Lentibacillus amyloliquefaciens	SA
	Bacteria; Actinobacteria; Actinomycetia; Pseudonocardiales; Pseudonocardiaceae; Lentzea; Lentzea aerocolonigenes	SA
	Bacteria; Proteobacteria; Alphaproteobacteria; Hyphomicrobiales; Hyphomicrobiaceae; Methyloligella; Methyloligella halotolerans	SA
	Bacteria; Actinobacteria; Actinomycetia; Propionibacteriales; Propionibacteriaceae; Microlunatus; Microlunatus panaciterrae	SA
	Bacteria; Actinobacteria; Actinomycetia; Micromonosporales; Micromonosporaceae; Micromonospora; Micromonospora carbonacea	SA
	Bacteria; Firmicutes; Negativicutes; Selenomonadales; Selenomonadaceae; Mitsuokella; Mitsuokella multacida	SA
	Bacteria; Firmicutes; Bacilli; Bacillales; Bacillaceae; Oceanobacillus; Oceanobacillus damuensis	SA
	Bacteria; Actinobacteria; Coriobacteriia; Coriobacteriales; Atopobiaceae; Olsenella; Olsenella umbonata	SA
	Bacteria; Firmicutes; Bacilli; Bacillales; Paenibacillaceae; Paenibacillus; Paenibacillus koleovorans	SA
	Bacteria; Firmicutes; Bacilli; Bacillales; Paenibacillaceae; Paenibacillus; Paenibacillus massiliensis	SA
	Bacteria; Firmicutes; Bacilli; Bacillales; Paenibacillaceae; Paenibacillus; Paenibacillus oryzae	SA
	Bacteria; Firmicutes; Bacilli; Bacillales; Paenibacillaceae; Paenibacillus; Paenibacillus pectinilyticus	SA
	Bacteria; Firmicutes; Bacilli; Bacillales; Paenibacillaceae; Paenibacillus; Paenibacillus quercus	SA
	Bacteria; Firmicutes; Bacilli; Bacillales; Paenibacillaceae; Paenibacillus; Paenibacillus seodonensis	SA
	Bacteria; Firmicutes; Bacilli; Bacillales; Paenibacillaceae; Paenibacillus; Paenibacillus taihuensis	SA
	Bacteria; Firmicutes; Bacilli; Bacillales; Paenibacillaceae; Paenibacillus; Paenibacillus translucens	SA
	Bacteria; Bacteroidetes; Bacteroidia; Bacteroidales; Tannerellaceae; Parabacteroides; Parabacteroides chartae	SA
	Bacteria; Proteobacteria; Alphaproteobacteria; Rhodobacterales; Rhodobacteraceae; Paracoccus; Paracoccus acridae	SA
	Bacteria; Firmicutes; Bacilli; Bacillales; Bacillaceae; Parageobacillus; Parageobacillus caldoxylosilyticus	SA
	Bacteria; Proteobacteria; Betaproteobacteria; Burkholderiales; Sutterellaceae; Parasutterella; Parasutterella secunda	SA
	Bacteria; Firmicutes; Negativicutes; Selenomonadales; Sporomusaceae; Pelosinus; Pelosinus fermentans	SA
	Bacteria; Firmicutes; Clostridia; Eubacteriales; Peptococcaceae; Pelotomaculum; Pelotomaculum schinkii	SA
	Bacteria; Firmicutes; Tissierellia; Tissierellales; Peptoniphilaceae; Peptoniphilus; Peptoniphilus obesi	SA
	Bacteria; Bacteroidetes; Bacteroidia; Bacteroidales; Prevotellaceae; Prevotella; Prevotella brevis	SA
	Bacteria; Bacteroidetes; Bacteroidia; Bacteroidales; Prevotellaceae; Prevotella; Prevotella shahii	SA
	Bacteria; Firmicutes; Clostridia; Eubacteriales; Proteinivoraceae; Proteinivorax; Proteinivorax tanatarense	SA
	Bacteria; Firmicutes; Clostridia; Eubacteriales; Oscillospiraceae; Pseudoflavonifractor; Pseudoflavonifractor capillosus	SA
	Bacteria; Firmicutes; Clostridia; Eubacteriales; Clostridiaceae; Serpentinicella; Serpentinicella alkaliphila	SA
	Bacteria; Actinobacteria; Actinomycetia; Streptosporangiales; Streptosporangiaceae; Sphaerisporangium; Sphaerisporangium rufum	SA
	Bacteria; Firmicutes; Negativicutes; Selenomonadales; Sporomusaceae; Sporomusa; Sporomusa sphaeroides	SA
	Bacteria; Proteobacteria; Gammaproteobacteria; Cardiobacteriales; Cardiobacteriaceae; Suttonella; Suttonella ornithocola	SA
	Bacteria; Firmicutes; Bacilli; Bacillales; Bacillaceae; Thalassobacillus; Thalassobacillus hwangdonensis	SA
	Bacteria; Firmicutes; Clostridia; Eubacteriales; Oscillospiraceae; Thermoclostridium; Thermoclostridium stercorarium	SA
	Bacteria; Firmicutes; Bacilli; Bacillales; Bacillaceae; Virgibacillus; Virgibacillus kimchii	SA
	Bacteria; Proteobacteria; Gammaproteobacteria; Pseudomonadales; Moraxellaceae; Acinetobacter; Acinetobacter lwoffii	SA
	Bacteria; Actinobacteria; Actinomycetia; Micrococcales; Micrococcaceae; Arthrobacter; Arthrobacter stackebrandtii	SA
	Bacteria; Firmicutes; Bacilli; Bacillales; Paenibacillaceae; Brevibacillus; Brevibacillus choshinensis	SA
	Bacteria; Actinobacteria; Actinomycetia; Micrococcales; Brevibacteriaceae; Brevibacterium; Brevibacterium aurantiacum	SA
	Bacteria; Actinobacteria; Actinomycetia; Micrococcales; Brevibacteriaceae; Brevibacterium; Brevibacterium permense	SA
	Bacteria; Firmicutes; Bacilli; Bacillales; Staphylococcaceae; Mammaliicoccus; Mammaliicoccus lentus	SA
	Bacteria; Actinobacteria; Actinomycetia; Micrococcales; Cellulomonadaceae; Oerskovia; Oerskovia enterophila	SA
	Bacteria; Firmicutes; Bacilli; Bacillales; Paenibacillaceae; Paenibacillus; Paenibacillus cellulositrophicus	SA
	Bacteria; Firmicutes; Bacilli; Bacillales; Sporolactobacillaceae; Pullulanibacillus; Pullulanibacillus camelliae	SA
	Bacteria; Firmicutes; Bacilli; Bacillales; Sporolactobacillaceae; Pullulanibacillus; Pullulanibacillus naganoensis	SA
	Bacteria; Firmicutes; Bacilli; Bacillales; Staphylococcaceae; Staphylococcus; Staphylococcus casei	SA
	Bacteria; Firmicutes; Bacilli; Bacillales; Staphylococcaceae; Staphylococcus; Staphylococcus chromogenes	SA
	Bacteria; Firmicutes; Bacilli; Bacillales; Staphylococcaceae; Staphylococcus; Staphylococcus xylosus	SA
	Bacteria; Actinobacteria; Actinomycetia; Streptomycetales; Streptomycetaceae; Streptomyces; Streptomyces aureus	SA
	Bacteria; Bacteroidetes; Bacteroidia; Bacteroidales; Rikenellaceae; Alistipes; Alistipes ihumii	SA
	Bacteria; Firmicutes; Bacilli; Bacillales; Bacillaceae; Domibacillus; Domibacillus mangrovi	SA
	Bacteria; Firmicutes; Bacilli; Lactobacillales; Lactobacillaceae; Lactiplantibacillus; Lactiplantibacillus mudanjiangensis	SA
	Bacteria; Firmicutes; Bacilli; Bacillales; Bacillaceae; Mesobacillus; Mesobacillus campisalis	SA
	Bacteria; Proteobacteria; Gammaproteobacteria; Enterobacterales; Morganellaceae; Morganella; Morganella morganii	SA
	Bacteria; Proteobacteria; Gammaproteobacteria; Enterobacterales; Morganellaceae; Morganella; Morganella psychrotolerans	SA
	Bacteria; Firmicutes; Bacilli; Bacillales; Paenibacillaceae; Paenibacillus; Paenibacillus timonensis	SA
	Bacteria; Firmicutes; Bacilli; Bacillales; Bacillaceae; Peribacillus; Peribacillus butanolivorans	SA
	Bacteria; Proteobacteria; Gammaproteobacteria; Chromatiales; Ectothiorhodospiraceae; Thioalkalivibrio; Thioalkalivibrio thiocyanodenitrificans	SA
	Bacteria; Firmicutes; Clostridia; Eubacteriales; Clostridiaceae; Abyssisolibacter; Abyssisolibacter fermentans	SA
	Bacteria; Firmicutes; Bacilli; Bacillales; Bacillaceae; Bacillus; Bacillus coahuilensis	SA
	Bacteria; Firmicutes; Clostridia; Eubacteriales; Clostridiaceae; Clostridium; Clostridium vulturis	SA
	Bacteria; Firmicutes; Bacilli; Bacillales; Paenibacillaceae; Gorillibacterium; Gorillibacterium massiliense	SA
	Bacteria; Firmicutes; Bacilli; Bacillales; Planococcaceae; Planomicrobium; Planomicrobium glaciei	SA
	Bacteria; Proteobacteria; Alphaproteobacteria; Hyphomicrobiales; Rhizobiaceae; Pseudorhizobium; Pseudorhizobium halotolerans	SA
	Bacteria; Firmicutes; Tissierellia; Tissierellia_unclassified_o; Tissierellia_unclassified_f; Sedimentibacter; Sedimentibacter hydroxybenzoicus	SA
	Bacteria; Firmicutes; Clostridia; Eubacteriales; Peptostreptococcaceae; Acetoanaerobium; Acetoanaerobium pronyense	SA
	Bacteria; Actinobacteria; Actinomycetia; Micrococcales; Cellulomonadaceae; Actinotalea; Actinotalea fermentans	SA
	Bacteria; Synergistetes; Synergistia; Synergistales; Synergistaceae; Aminomonas; Aminomonas paucivorans	SA
	Bacteria; Firmicutes; Bacilli; Lactobacillales; Carnobacteriaceae; Atopostipes; Atopostipes suicloacalis	SA
	Bacteria; Firmicutes; Bacilli; Bacillales; Bacillaceae; Robertmurraya; Bacillus crescens	SA
	Bacteria; Firmicutes; Bacilli; Bacillales; Bacillaceae; Bacillus; Bacillus sonorensis	SA
	Bacteria; Firmicutes; Bacilli; Bacillales; Bacillaceae; Bacillus; Bacillus spongiae	SA
	Bacteria; Bacteroidetes; Bacteroidia; Bacteroidales; Bacteroidaceae; Bacteroides; Bacteroides graminisolvens	SA
	Bacteria; Bacteroidetes; Flavobacteriia; Flavobacteriales; Crocinitomicaceae; Brumimicrobium; Brumimicrobium mesophilum	SA
	Bacteria; Actinobacteria; Actinomycetia; Micrococcales; Cellulomonadaceae; Cellulomonas; Cellulomonas denverensis	SA
	Bacteria; Proteobacteria; Alphaproteobacteria; Rhodobacterales; Rhodobacteraceae; Defluviimonas; Defluviimonas nitratireducens	SA
	Bacteria; Firmicutes; Bacilli; Bacillales; Bacillaceae; Desertibacillus; Desertibacillus haloalkaliphilus	SA
	Bacteria; Proteobacteria; Deltaproteobacteria; Desulfovibrionales; Desulfovibrionaceae; Desulfovibrio; Desulfovibrio mexicanus	SA
	Bacteria; Actinobacteria; Actinomycetia; Micrococcales; Micrococcaceae; Enteractinococcus; Enteractinococcus viverrae	SA
	Bacteria; Proteobacteria; Betaproteobacteria; Burkholderiales; Alcaligenaceae; Eoetvoesia; Eoetvoesia caeni	SA
	Bacteria; Firmicutes; Bacilli; Bacillales; Bacillaceae; Lederbergia; Lederbergia lentus	SA
	Bacteria; Firmicutes; Bacilli; Bacillales; Bacillaceae; Lentibacillus; Lentibacillus alimentarius	SA
	Bacteria; Firmicutes; Clostridia; Thermoanaerobacterales; Thermoanaerobacteraceae; Moorella; Moorella glycerini	SA
	Bacteria; Firmicutes; Bacilli; Bacillales; Paenibacillaceae; Paenibacillus; Paenibacillus lentus	SA
	Bacteria; Firmicutes; Bacilli; Bacillales; Paenibacillaceae; Paenibacillus; Paenibacillus periandrae	SA
	Bacteria; Proteobacteria; Alphaproteobacteria; Hyphomicrobiales; Methylocystaceae; Pleomorphomonas; Pleomorphomonas carboxyditropha	SA
	Bacteria; Actinobacteria; Actinomycetia; Pseudonocardiales; Pseudonocardiaceae; Saccharopolyspora; Saccharopolyspora hattusasensis	SA
	Bacteria; Firmicutes; Bacilli; Bacillales; Bacillaceae; Salirhabdus; Salirhabdus salicampi	SA
	Bacteria; Firmicutes; Bacilli; Bacillales; Planococcaceae; Sporosarcina; Sporosarcina pasteurii	SA
	Bacteria; Firmicutes; Bacilli; Bacillales; Planococcaceae; Sporosarcina; Sporosarcina saromensis	SA
	Bacteria; Proteobacteria; Gammaproteobacteria; Chromatiales; Ectothiorhodospiraceae; Thioalkalivibrio; Thioalkalivibrio paradoxus	SA
	Bacteria; Firmicutes; Bacilli; Bacillales; Bacillaceae; Virgibacillus; Virgibacillus dakarensis	SA
	Bacteria; Firmicutes; Bacilli; Bacillales; Bacillaceae; Virgibacillus; Virgibacillus dokdonensis	SA
	Bacteria; Firmicutes; Bacilli; Bacillales; Bacillaceae; Virgibacillus; Virgibacillus halotolerans	SA
	Bacteria; Acidobacteria; Acidobacteriia; Acidobacteriales; Acidobacteriaceae; Acidicapsa; Acidicapsa acidiphila	UAn
	Bacteria; Acidobacteria; Acidobacteriia; Acidobacteriales; Acidobacteriaceae; Acidipila; Acidipila rosea	UAn
	Bacteria; Actinobacteria; Actinomycetia; Streptosporangiales; Thermomonosporaceae; Actinoallomurus; Actinoallomurus liliacearum	UAn
	Bacteria; Actinobacteria; Actinomycetia; Pseudonocardiales; Pseudonocardiaceae; Actinokineospora; Actinokineospora diospyrosa	UAn
	Bacteria; Actinobacteria; Actinomycetia; Pseudonocardiales; Pseudonocardiaceae; Actinokineospora; Actinokineospora riparia	UAn
	Bacteria; Actinobacteria; Actinomycetia; Pseudonocardiales; Pseudonocardiaceae; Actinomycetospora; Actinomycetospora callitridis	UAn
	Bacteria; Actinobacteria; Actinomycetia; Pseudonocardiales; Pseudonocardiaceae; Actinophytocola; Actinophytocola oryzae	UAn
	Bacteria; Actinobacteria; Actinomycetia; Micromonosporales; Micromonosporaceae; Actinoplanes; Actinoplanes toevensis	UAn
	Bacteria; Bacteroidetes; Cytophagia; Cytophagales; Hymenobacteraceae; Adhaeribacter; Adhaeribacter terreus	UAn
	Bacteria; Firmicutes; Bacilli; Bacillales; Alicyclobacillaceae; Alicyclobacillus; Alicyclobacillus tengchongensis	UAn
	Bacteria; Actinobacteria; Actinomycetia; Pseudonocardiales; Pseudonocardiaceae; Amycolatopsis; Amycolatopsis pigmentata	UAn
	Bacteria; Actinobacteria; Actinomycetia; Kineosporiales; Kineosporiaceae; Angustibacter; Angustibacter peucedani	UAn
	Bacteria; Bacteroidetes; Flavobacteriia; Flavobacteriales; Flavobacteriaceae; Arenibacter; Arenibacter echinorum	UAn
	Bacteria; Acidobacteria; Blastocatellia; Blastocatellales; Blastocatellaceae; Aridibacter; Aridibacter famidurans	UAn
	Bacteria; Proteobacteria; Betaproteobacteria; Rhodocyclales; Azonexaceae; Azonexus; Azonexus caeni	UAn
	Bacteria; Proteobacteria; Alphaproteobacteria; Rhodospirillales; Azospirillaceae; Azospirillum; Azospirillum halopraeferens	UAn
	Bacteria; Proteobacteria; Alphaproteobacteria; Rhodospirillales; Azospirillaceae; Azospirillum; Azospirillum picis	UAn
	Bacteria; Bacteroidetes; Bacteroidia; Bacteroidales; Bacteroidaceae; Bacteroides; Bacteroides zoogleoformans	UAn
	Bacteria; Proteobacteria; Gammaproteobacteria; Enterobacterales; Pectobacteriaceae; Brenneria; Brenneria alni	UAn
	Bacteria; Firmicutes; Bacilli; Bacillales; Paenibacillaceae; Brevibacillus; Brevibacillus invocatus	UAn
	Bacteria; Proteobacteria; Betaproteobacteria; Burkholderiales; Burkholderiaceae; Burkholderia; Burkholderia australis	UAn
	Bacteria; Proteobacteria; Gammaproteobacteria; Cellvibrionales; Cellvibrionaceae; Cellvibrio; Cellvibrio diazotrophicus	UAn
	Bacteria; Bacteroidetes; Chitinophagia; Chitinophagales; Chitinophagaceae; Chitinophaga; Chitinophaga arvensicola	UAn
	Bacteria; Bacteroidetes; Chitinophagia; Chitinophagales; Chitinophagaceae; Chitinophaga; Chitinophaga rupis	UAn
	Bacteria; Proteobacteria; Deltaproteobacteria; Myxococcales; Polyangiaceae; Chondromyces; Chondromyces lanuginosus	UAn
	Bacteria; Proteobacteria; Deltaproteobacteria; Myxococcales; Polyangiaceae; Chondromyces; Chondromyces robustus	UAn
	Bacteria; Actinobacteria; Actinomycetia; Micrococcales; Micrococcaceae; Citricoccus; Citricoccus yambaruensis	UAn
	Bacteria; Firmicutes; Clostridia; Eubacteriales; Clostridiaceae; Clostridium; Clostridium chartatabidum	UAn
	Bacteria; Firmicutes; Clostridia; Eubacteriales; Clostridiaceae; Clostridium; Clostridium formicaceticum	UAn
	Bacteria; Firmicutes; Clostridia; Eubacteriales; Clostridiaceae; Clostridium; Clostridium polyendosporum	UAn
	Bacteria; Firmicutes; Bacilli; Bacillales; Paenibacillaceae; Cohnella; Cohnella endophytica	UAn
	Bacteria; Bacteroidetes; Flavobacteriia; Flavobacteriales; Flavobacteriaceae; Confluentibacter; Confluentibacter lentus	UAn
	Bacteria; Proteobacteria; Alphaproteobacteria; Rhodospirillales; Rhodospirillaceae; Constrictibacter; Constrictibacter antarcticus	UAn
	Bacteria; Actinobacteria; Actinomycetia; Micromonosporales; Micromonosporaceae; Couchioplanes; Couchioplanes caeruleus	UAn
	Bacteria; Proteobacteria; Gammaproteobacteria; Legionellales; Coxiellaceae; Coxiella; Coxiella cheraxi	UAn
	Bacteria; Bacteroidetes; Sphingobacteriia; Sphingobacteriales; Sphingobacteriaceae; Daejeonella; Daejeonella rubra	UAn
	Bacteria; Proteobacteria; Alphaproteobacteria; Rhodospirillales; Acetobacteraceae; Dankookia; Dankookia rubra	UAn
	Bacteria; Firmicutes; Clostridia; Eubacteriales; Defluviitaleaceae; Defluviitalea; Defluviitalea raffinosedens	UAn
	Bacteria; Firmicutes; Clostridia; Eubacteriales; Peptococcaceae; Desulfofundulus; Desulfofundulus thermocisternus	UAn
	Bacteria; Proteobacteria; Deltaproteobacteria; Desulfovibrionales; Desulfonatronaceae; Desulfonatronum; Desulfonatronum thioautotrophicum	UAn
	Bacteria; Proteobacteria; Deltaproteobacteria; Desulfovibrionales; Desulfonatronaceae; Desulfonatronum; Desulfonatronum thiosulfatophilum	UAn
	Bacteria; Firmicutes; Clostridia; Thermoanaerobacterales; Thermoanaerobacteraceae; Desulfovirgula; Desulfovirgula thermocuniculi	UAn
	Bacteria; Proteobacteria; Alphaproteobacteria; Hyphomicrobiales; Devosiaceae; Devosia; Devosia marina	UAn
	Bacteria; Proteobacteria; Deltaproteobacteria; Deltaproteobacteria_unclassified_o; Dissulfurirhabdaceae; Dissulfurirhabdus; Dissulfurirhabdus thermomarina	UAn
	Bacteria; Proteobacteria; Gammaproteobacteria; Xanthomonadales; Rhodanobacteraceae; Dokdonella; Dokdonella kunshanensis	UAn
	Bacteria; Proteobacteria; Gammaproteobacteria; Xanthomonadales; Rhodanobacteraceae; Dyella; Dyella jejuensis	UAn
	Bacteria; Proteobacteria; Gammaproteobacteria; Xanthomonadales; Rhodanobacteraceae; Dyella; Dyella jiangningensis	UAn
	Bacteria; Proteobacteria; Alphaproteobacteria; Hyphomicrobiales; Rhizobiaceae; Ensifer; Ensifer collicola	UAn
	Bacteria; Firmicutes; Clostridia; Eubacteriales; Lachnospiraceae; Enterocloster; Enterocloster aldenensis	UAn
	Bacteria; Bacteroidetes; Flavobacteriia; Flavobacteriales; Weeksellaceae; Epilithonimonas; Epilithonimonas lactis	UAn
	Bacteria; Proteobacteria; Alphaproteobacteria; Hyphomicrobiales; Hyphomicrobiaceae; Filomicrobium; Filomicrobium fusiforme	UAn
	Bacteria; Proteobacteria; Alphaproteobacteria; Hyphomicrobiales; Hyphomicrobiaceae; Filomicrobium; Filomicrobium insigne	UAn
	Bacteria; Armatimonadetes; Fimbriimonadia; Fimbriimonadales; Fimbriimonadaceae; Fimbriimonas; Fimbriimonas ginsengisoli	UAn
	Bacteria; Bacteroidetes; Chitinophagia; Chitinophagales; Chitinophagaceae; Flavisolibacter; Flavisolibacter aluminii	UAn
	Bacteria; Bacteroidetes; Chitinophagia; Chitinophagales; Chitinophagaceae; Flavisolibacter; Flavisolibacter ginsenosidimutans	UAn
	Bacteria; Bacteroidetes; Chitinophagia; Chitinophagales; Chitinophagaceae; Flavitalea; Flavitalea flava	UAn
	Bacteria; Bacteroidetes; Flavobacteriia; Flavobacteriales; Flavobacteriaceae; Flavobacterium; Flavobacterium chungangense	UAn
	Bacteria; Bacteroidetes; Flavobacteriia; Flavobacteriales; Flavobacteriaceae; Flavobacterium; Flavobacterium lindanitolerans	UAn
	Bacteria; Bacteroidetes; Flavobacteriia; Flavobacteriales; Flavobacteriaceae; Flavobacterium; Flavobacterium pectinovorum	UAn
	Bacteria; Bacteroidetes; Flavobacteriia; Flavobacteriales; Flavobacteriaceae; Flavobacterium; Flavobacterium rakeshii	UAn
	Bacteria; Actinobacteria; Actinomycetia; Corynebacteriales; Corynebacteriales_unclassified_f; Fodinicola; Fodinicola feengrottensis	UAn
	Bacteria; Proteobacteria; Alphaproteobacteria; Rhodospirillales; Rhodospirillaceae; Fodinicurvata; Fodinicurvata fenggangensis	UAn
	Bacteria; Bacteroidetes; Cytophagia; Cytophagales; Fulvivirgaceae; Fulvivirga; Fulvivirga kasyanovii	UAn
	Bacteria; Proteobacteria; Deltaproteobacteria; Desulfuromonadales; Geobacteraceae; Geobacter; Geobacter bemidjiensis	UAn
	Bacteria; Proteobacteria; Deltaproteobacteria; Desulfuromonadales; Geobacteraceae; Geobacter; Geobacter pelophilus	UAn
	Bacteria; Bacteroidetes; Bacteroidia; Marinilabiliales; Marinilabiliaceae; Geofilum; Geofilum rhodophaeum	UAn
	Bacteria; Proteobacteria; Deltaproteobacteria; Desulfuromonadales; Geobacteraceae; Geothermobacter; Geothermobacter ehrlichii	UAn
	Bacteria; Acidobacteria; Holophagae; Holophagales; Holophagaceae; Geothrix; Geothrix fermentans	UAn
	Bacteria; Firmicutes; Tissierellia; Tissierellales; Gottschalkiaceae; Gottschalkia; Gottschalkia acidurici	UAn
	Bacteria; Acidobacteria; Acidobacteriia; Acidobacteriales; Acidobacteriaceae; Granulicella; Granulicella sapmiensis	UAn
	Bacteria; Proteobacteria; Oligoflexia; Bacteriovoracales; Halobacteriovoraceae; Halobacteriovorax; Halobacteriovorax marinus	UAn
	Bacteria; Proteobacteria; Betaproteobacteria; Burkholderiales; Comamonadaceae; Hydrogenophaga; Hydrogenophaga intermedia	UAn
	Bacteria; Proteobacteria; Alphaproteobacteria; Rhodospirillales; Rhodospirillaceae; Inquilinus; Inquilinus ginsengisoli	UAn
	Bacteria; Proteobacteria; Deltaproteobacteria; Myxococcales; Polyangiaceae; Jahnella; Jahnella thaxteri	UAn
	Bacteria; Firmicutes; Clostridia; Eubacteriales; Lachnospiraceae; Lachnotalea; Lachnotalea glycerini	UAn
	Bacteria; Proteobacteria; Betaproteobacteria; Burkholderiales; Burkholderiaceae; Lautropia; Lautropia mirabilis	UAn
	Bacteria; Cyanobacteria; Cyanobacteria_unclassified_c; Nostocales; Symphyonemataceae; Loriellopsis; Loriellopsis cavernicola	UAn
	Bacteria; Proteobacteria; Gammaproteobacteria; Xanthomonadales; Xanthomonadaceae; Luteimonas; Luteimonas aquatica	UAn
	Bacteria; Verrucomicrobia; Verrucomicrobiae; Verrucomicrobiales; Verrucomicrobiaceae; Luteolibacter; Luteolibacter luojiensis	UAn
	Bacteria; Firmicutes; Bacilli; Bacillales; Bacillaceae; Lysinibacillus; Lysinibacillus massiliensis	UAn
	Bacteria; Actinobacteria; Actinomycetia; Micrococcales; Microbacteriaceae; Lysinibacter; Lysinibacter cavernae	UAn
	Bacteria; Proteobacteria; Gammaproteobacteria; Xanthomonadales; Xanthomonadaceae; Lysobacter; Lysobacter korlensis	UAn
	Bacteria; Proteobacteria; Alphaproteobacteria; Rickettsiales; Rickettsiales_unclassified_f; Lyticum; Lyticum flagellatum	UAn
	Bacteria; Proteobacteria; Alphaproteobacteria; Rhodospirillales; Rhodospirillaceae; Magnetospirillum; Magnetospirillum moscoviense	UAn
	Bacteria; Proteobacteria; Betaproteobacteria; Burkholderiales; Oxalobacteraceae; Massilia; Massilia aurea	UAn
	Bacteria; Proteobacteria; Betaproteobacteria; Burkholderiales; Oxalobacteraceae; Massilia; Massilia chloroacetimidivorans	UAn
	Bacteria; Proteobacteria; Betaproteobacteria; Burkholderiales; Oxalobacteraceae; Massilia; Massilia timonae	UAn
	Bacteria; Proteobacteria; Betaproteobacteria; Burkholderiales; Oxalobacteraceae; Massilia; Massilia umbonata	UAn
	Bacteria; Firmicutes; Negativicutes; Veillonellales; Veillonellaceae; Megasphaera; Megasphaera massiliensis	UAn
	Bacteria; Proteobacteria; Gammaproteobacteria; Methylococcales; Methylococcaceae; Methylocaldum; Methylocaldum marinum	UAn
	Bacteria; Proteobacteria; Betaproteobacteria; Nitrosomonadales; Methylophilaceae; Methylophilus; Methylophilus luteus	UAn
	Bacteria; Actinobacteria; Actinomycetia; Micromonosporales; Micromonosporaceae; Micromonospora; Micromonospora viridifaciens	UAn
	Bacteria; Proteobacteria; Alphaproteobacteria; Micropepsales; Micropepsaceae; Micropepsis; Micropepsis pineolensis	UAn
	Bacteria; Proteobacteria; Alphaproteobacteria; Hyphomicrobiales; Methylobacteriaceae; Microvirga; Microvirga ossetica	UAn
	Bacteria; Proteobacteria; Alphaproteobacteria; Hyphomicrobiales; Methylobacteriaceae; Microvirga; Microvirga vignae	UAn
	Bacteria; Actinobacteria; Actinomycetia; Geodermatophilales; Geodermatophilaceae; Modestobacter; Modestobacter caceresii	UAn
	Bacteria; Actinobacteria; Actinomycetia; Corynebacteriales; Mycobacteriaceae; Mycobacterium; Mycobacterium branderi	UAn
	Bacteria; Actinobacteria; Actinomycetia; Corynebacteriales; Mycobacteriaceae; Mycobacterium; Mycobacterium intracellulare	UAn
	Bacteria; Actinobacteria; Actinomycetia; Corynebacteriales; Mycobacteriaceae; Mycobacterium; Mycobacterium szulgai	UAn
	Bacteria; Actinobacteria; Actinomycetia; Corynebacteriales; Mycobacteriaceae; Mycolicibacterium; Mycolicibacterium chlorophenolicum	UAn
	Bacteria; Actinobacteria; Actinomycetia; Corynebacteriales; Mycobacteriaceae; Mycolicibacterium; Mycolicibacterium duvalii	UAn
	Bacteria; Actinobacteria; Actinomycetia; Corynebacteriales; Mycobacteriaceae; Mycolicibacterium; Mycolicibacterium monacense	UAn
	Bacteria; Proteobacteria; Gammaproteobacteria; Oceanospirillales; Oceanospirillaceae; Nitrincola; Nitrincola alkalilacustris	UAn
	Bacteria; Chloroflexi; Thermomicrobia; Sphaerobacterales; Sphaerobacteraceae; Nitrolancea; Nitrolancea hollandica	UAn
	Bacteria; Actinobacteria; Actinomycetia; Corynebacteriales; Nocardiaceae; Nocardia; Nocardia colli	UAn
	Bacteria; Actinobacteria; Actinomycetia; Propionibacteriales; Nocardioidaceae; Nocardioides; Nocardioides ginsengisegetis	UAn
	Bacteria; Actinobacteria; Actinomycetia; Propionibacteriales; Nocardioidaceae; Nocardioides; Nocardioides islandensis	UAn
	Bacteria; Actinobacteria; Actinomycetia; Propionibacteriales; Nocardioidaceae; Nocardioides; Nocardioides jejuensis	UAn
	Bacteria; Actinobacteria; Actinomycetia; Propionibacteriales; Nocardioidaceae; Nocardioides; Nocardioides lianchengensis	UAn
	Bacteria; Actinobacteria; Actinomycetia; Propionibacteriales; Nocardioidaceae; Nocardioides; Nocardioides nitrophenolicus	UAn
	Bacteria; Firmicutes; Bacilli; Bacillales; Bacillaceae; Oceanobacillus; Oceanobacillus massiliensis	UAn
	Bacteria; Proteobacteria; Oligoflexia; Oligoflexales; Oligoflexaceae; Oligoflexus; Oligoflexus tunisiensis	UAn
	Bacteria; Verrucomicrobia; Opitutae; Opitutales; Opitutaceae; Opitutus; Opitutus terrae	UAn
	Bacteria; Bacteroidetes; Bacteroidia; Bacteroidales; Tannerellaceae; Parabacteroides; Parabacteroides goldsteinii	UAn
	Bacteria; Proteobacteria; Betaproteobacteria; Burkholderiales; Burkholderiaceae; Paraburkholderia; Paraburkholderia caribensis	UAn
	Bacteria; Proteobacteria; Betaproteobacteria; Burkholderiales; Burkholderiaceae; Paraburkholderia; Paraburkholderia steynii	UAn
	Bacteria; Bacteroidetes; Sphingobacteriia; Sphingobacteriales; Sphingobacteriaceae; Pararcticibacter; Pararcticibacter amylolyticus	UAn
	Bacteria; Bacteroidetes; Sphingobacteriia; Sphingobacteriales; Sphingobacteriaceae; Pedobacter; Pedobacter seoulensis	UAn
	Bacteria; Proteobacteria; Alphaproteobacteria; Hyphomicrobiales; Hyphomicrobiaceae; Pedomicrobium; Pedomicrobium ferrugineum	UAn
	Bacteria; Proteobacteria; Alphaproteobacteria; Rhodospirillales; Rhodospirillaceae; Pelagibius; Pelagibius litoralis	UAn
	Bacteria; Proteobacteria; Alphaproteobacteria; Caulobacterales; Caulobacteraceae; Phenylobacterium; Phenylobacterium lituiforme	UAn
	Bacteria; Proteobacteria; Alphaproteobacteria; Caulobacterales; Caulobacteraceae; Phenylobacterium; Phenylobacterium muchangponense	UAn
	Bacteria; Planctomycetes; Phycisphaerae; Phycisphaerales; Phycisphaeraceae; Phycisphaera; Phycisphaera mikurensis	UAn
	Bacteria; Actinobacteria; Actinomycetia; Micromonosporales; Micromonosporaceae; Phytohabitans; Phytohabitans houttuyneae	UAn
	Bacteria; Actinobacteria; Actinomycetia; Micromonosporales; Micromonosporaceae; Pilimelia; Pilimelia anulata	UAn
	Bacteria; Proteobacteria; Betaproteobacteria; Burkholderiales; Burkholderiales_unclassified_f; Piscinibacter; Piscinibacter defluvii	UAn
	Bacteria; Proteobacteria; Deltaproteobacteria; Myxococcales; Polyangiaceae; Polyangium; Polyangium spumosum	UAn
	Bacteria; Bacteroidetes; Saprospiria; Saprospirales; Haliscomenobacteraceae; Portibacter; Portibacter lacus	UAn
	Bacteria; Proteobacteria; Betaproteobacteria; Rhodocyclales; Rhodocyclaceae; Propionivibrio; Propionivibrio limicola	UAn
	Bacteria; Bacteroidetes; Chitinophagia; Chitinophagales; Chitinophagaceae; Pseudoflavitalea; Pseudoflavitalea soli	UAn
	Bacteria; Proteobacteria; Gammaproteobacteria; Pseudomonadales; Pseudomonadaceae; Pseudomonas; Pseudomonas bauzanensis	UAn
	Bacteria; Proteobacteria; Gammaproteobacteria; Pseudomonadales; Pseudomonadaceae; Pseudomonas; Pseudomonas caspiana	UAn
	Bacteria; Proteobacteria; Gammaproteobacteria; Pseudomonadales; Pseudomonadaceae; Pseudomonas; Pseudomonas composti	UAn
	Bacteria; Firmicutes; Negativicutes; Selenomonadales; Sporomusaceae; Psychrosinus; Psychrosinus fermentans	UAn
	Bacteria; Proteobacteria; Alphaproteobacteria; Hyphomicrobiales; Parvibaculaceae; Pyruvatibacter; Pyruvatibacter mobilis	UAn
	Bacteria; Proteobacteria; Deltaproteobacteria; Myxococcales; Myxococcaceae; Pyxidicoccus; Pyxidicoccus fallax	UAn
	Bacteria; Proteobacteria; Alphaproteobacteria; Rhodospirillales; Rhodospirillales_unclassified; Reyranella; Reyranella terrae	UAn
	Bacteria; Proteobacteria; Alphaproteobacteria; Hyphomicrobiales; Rhizobiaceae; Rhizobium; Rhizobium herbae	UAn
	Bacteria; Proteobacteria; Alphaproteobacteria; Rhodobacterales; Rhodobacteraceae; Rhodobacter; Rhodobacter lacus	UAn
	Bacteria; Bacteroidetes; Cytophagia; Cytophagales; Roseivirgaceae; Roseivirga; Roseivirga spongicola	UAn
	Bacteria; Bacteroidetes; Cytophagia; Cytophagales; Roseivirgaceae; Roseivirga; Roseivirga thermotolerans	UAn
	Bacteria; Proteobacteria; Alphaproteobacteria; Rhodospirillales; Acetobacteraceae; Roseomonas; Roseomonas fluminis	UAn
	Bacteria; Actinobacteria; Actinomycetia; Pseudonocardiales; Pseudonocardiaceae; Saccharopolyspora; Saccharopolyspora halotolerans	UAn
	Bacteria; Planctomycetes; Planctomycetia; Planctomycetales; Planctomycetaceae; Schlesneria; Schlesneria paludicola	UAn
	Bacteria; Bacteroidetes; Chitinophagia; Chitinophagales; Chitinophagaceae; Segetibacter; Segetibacter aerophilus	UAn
	Bacteria; Planctomycetes; Planctomycetia; Isosphaerales; Isosphaeraceae; Singulisphaera; Singulisphaera acidiphila	UAn
	Bacteria; Spirochaetes; Spirochaetia; Spirochaetales; Spirochaetaceae; Sphaerochaeta; Sphaerochaeta pleomorpha	UAn
	Bacteria; Proteobacteria; Alphaproteobacteria; Sphingomonadales; Sphingomonadaceae; Sphingobium; Sphingobium barthaii	UAn
	Bacteria; Proteobacteria; Alphaproteobacteria; Sphingomonadales; Sphingomonadaceae; Sphingomonas; Sphingomonas daechungensis	UAn
	Bacteria; Proteobacteria; Alphaproteobacteria; Sphingomonadales; Sphingomonadaceae; Sphingomonas; Sphingomonas melonis	UAn
	Bacteria; Proteobacteria; Alphaproteobacteria; Sphingomonadales; Sphingomonadaceae; Sphingopyxis; Sphingopyxis indica	UAn
	Bacteria; Actinobacteria; Actinomycetia; Sporichthyales; Sporichthyaceae; Sporichthya; Sporichthya polymorpha	UAn
	Bacteria; Bacteroidetes; Cytophagia; Cytophagales; Cytophagaceae; Sporocytophaga; Sporocytophaga myxococcoides	UAn
	Bacteria; Proteobacteria; Gammaproteobacteria; Nevskiales; Steroidobacteraceae; Steroidobacter; Steroidobacter denitrificans	UAn
	Bacteria; Actinobacteria; Actinomycetia; Streptomycetales; Streptomycetaceae; Streptomyces; Streptomyces flavalbus	UAn
	Bacteria; Actinobacteria; Actinomycetia; Streptomycetales; Streptomycetaceae; Streptomyces; Streptomyces yaanensis	UAn
	Bacteria; Proteobacteria; Betaproteobacteria; Burkholderiales; Sutterellaceae; Sutterella; Sutterella timonensis	UAn
	Bacteria; Proteobacteria; Deltaproteobacteria; Desulfuromonadales; Syntrophotaleaceae; Syntrophotalea; Syntrophotalea venetiana	UAn
	Bacteria; Bacteroidetes; Chitinophagia; Chitinophagales; Chitinophagaceae; Taibaiella; Taibaiella koreensis	UAn
	Bacteria; Acidobacteria; Thermoanaerobaculia; Thermoanaerobaculales; Thermoanaerobaculaceae; Thermoanaerobaculum; Thermoanaerobaculum aquaticum	UAn
	Bacteria; Actinobacteria; Actinomycetia; Streptosporangiales; Nocardiopsaceae; Thermobifida; Thermobifida halotolerans	UAn
	Bacteria; Chloroflexi; Ktedonobacteria; Thermogemmatisporales; Thermogemmatisporaceae; Thermogemmatispora; Thermogemmatispora onikobensis	UAn
	Bacteria; Proteobacteria; Gammaproteobacteria; Xanthomonadales; Xanthomonadaceae; Thermomonas; Thermomonas carbonis	UAn
	Bacteria; Proteobacteria; Gammaproteobacteria; Xanthomonadales; Xanthomonadaceae; Thermomonas; Thermomonas hydrothermalis	UAn
	Bacteria; Proteobacteria; Gammaproteobacteria; Chromatiales; Ectothiorhodospiraceae; Thioalkalivibrio; Thioalkalivibrio sulfidiphilus	UAn
	Bacteria; Proteobacteria; Gammaproteobacteria; Chromatiales; Ectothiorhodospiraceae; Thioalkalivibrio; Thioalkalivibrio versutus	UAn
	Bacteria; Proteobacteria; Betaproteobacteria; Burkholderiales; Burkholderiales_unclassified_f; Thiobacter; Thiobacter subterraneus	UAn
	Bacteria; Proteobacteria; Alphaproteobacteria; Hyphomicrobiales; Phyllobacteriaceae; Tianweitania; Tianweitania sediminis	UAn
	Bacteria; Planctomycetes; Planctomycetia; Isosphaerales; Isosphaeraceae; Tundrisphaera; Tundrisphaera lichenicola	UAn
	Bacteria; Proteobacteria; Betaproteobacteria; Burkholderiales; Comamonadaceae; Variovorax; Variovorax boronicumulans	UAn
	Bacteria; Firmicutes; Bacilli; Bacillales; Planococcaceae; Viridibacillus; Viridibacillus arvi	UAn
	Bacteria; Proteobacteria; Deltaproteobacteria; Myxococcales; Archangiaceae; Vitiosangium; Vitiosangium subalbum	UAn
	Bacteria; Actinobacteria; Actinomycetia; Streptosporangiales; Thermomonosporaceae; Actinocorallia; Actinocorallia herbida	UAn
	Bacteria; Firmicutes; Bacilli; Bacillales; Bacillaceae; Alkalihalobacillus; Alkalihalobacillus lehensis	UAn
	Bacteria; Firmicutes; Bacilli; Bacillales; Bacillaceae; Anaerobacillus; Anaerobacillus arseniciselenatis	UAn
	Bacteria; Firmicutes; Bacilli; Bacillales; Planococcaceae; Bhargavaea; Bhargavaea indica	UAn
	Bacteria; Firmicutes; Clostridia; Eubacteriales; Clostridiaceae; Clostridium; Clostridium aestuarii	UAn
	Bacteria; Firmicutes; Clostridia; Eubacteriales; Clostridiaceae; Clostridium; Clostridium botulinum	UAn
	Bacteria; Proteobacteria; Deltaproteobacteria; Myxococcales; Archangiaceae; Cystobacter; Cystobacter velatus	UAn
	Bacteria; Firmicutes; Bacilli; Bacillales; Bacillaceae; Cytobacillus; Cytobacillus eiseniae	UAn
	Bacteria; Firmicutes; Bacilli; Lactobacillales; Enterococcaceae; Enterococcus; Enterococcus termitis	UAn
	Bacteria; Bacteroidetes; Saprospiria; Saprospirales; Lewinellaceae; Flavilitoribacter; Flavilitoribacter nigricans	UAn
	Bacteria; Proteobacteria; Deltaproteobacteria; Desulfuromonadales; Geobacteraceae; Geobacter; Geobacter bremensis	UAn
	Bacteria; Firmicutes; Bacilli; Lactobacillales; Lactobacillaceae; Lactobacillus; Lactobacillus intestinalis	UAn
	Bacteria; Bacteroidetes; Cytophagia; Cytophagales; Cytophagaceae; Leadbetterella; Leadbetterella byssophila	UAn
	Bacteria; Firmicutes; Bacilli; Lactobacillales; Lactobacillaceae; Lentilactobacillus; Lentilactobacillus parabuchneri	UAn
	Bacteria; Actinobacteria; Actinomycetia; Micromonosporales; Micromonosporaceae; Luedemannella; Luedemannella helvata	UAn
	Bacteria; Firmicutes; Bacilli; Bacillales; Bacillaceae; Metabacillus; Metabacillus fastidiosus	UAn
	Bacteria; Firmicutes; Bacilli; Bacillales; Bacillaceae; Neobacillus; Neobacillus fumarioli	UAn
	Bacteria; Proteobacteria; Alphaproteobacteria; Hyphomicrobiales; Bradyrhizobiaceae; Nitrobacter; Nitrobacter winogradskyi	UAn
	Bacteria; Firmicutes; Bacilli; Bacillales; Paenibacillaceae; Paenibacillus; Paenibacillus lutimineralis	UAn
	Bacteria; Bacteroidetes; Flavobacteriia; Flavobacteriales; Schleiferiaceae; Phaeocystidibacter; Phaeocystidibacter marisrubri	UAn
	Bacteria; Firmicutes; Bacilli; Bacillales; Bacillaceae; Polygonibacillus; Polygonibacillus indicireducens	UAn
	Bacteria; Proteobacteria; Gammaproteobacteria; Oceanospirillales; Saccharospirillaceae; Saccharospirillum; Saccharospirillum alexandrii	UAn
	Bacteria; Proteobacteria; Gammaproteobacteria; Enterobacterales; Yersiniaceae; Serratia; Serratia surfactantfaciens	UAn
	Bacteria; Proteobacteria; Alphaproteobacteria; Sphingomonadales; Sphingomonadaceae; Sphingomonas; Sphingomonas adhaesiva	UAn
	Bacteria; Actinobacteria; Actinomycetia; Streptomycetales; Streptomycetaceae; Streptomyces; Streptomyces vastus	UAn
	Bacteria; Firmicutes; Clostridia; Eubacteriales; Oscillospiraceae; Oscillospiraceae_unclassified_g; [Clostridium] cellulosi	UAn
	Bacteria; Firmicutes; Clostridia; Eubacteriales; Oscillospiraceae; Acetivibrio; Acetivibrio ethanolgignens	UAn
	Bacteria; Actinobacteria; Actinomycetia; Streptosporangiales; Thermomonosporaceae; Actinomadura; Actinomadura hallensis	UAn
	Bacteria; Firmicutes; Bacilli; Bacillales; Bacillaceae; Alkalihalobacillus; Alkalihalobacillus algicola	UAn
	Bacteria; Actinobacteria; Actinomycetia; Pseudonocardiales; Pseudonocardiaceae; Amycolatopsis; Amycolatopsis samaneae	UAn
	Bacteria; Firmicutes; Bacilli; Bacillales; Bacillaceae; Bacillus; Bacillus salitolerans	UAn
	Bacteria; Actinobacteria; Actinomycetia; Geodermatophilales; Geodermatophilaceae; Blastococcus; Blastococcus saxobsidens	UAn
	Bacteria; Firmicutes; Bacilli; Bacillales; Paenibacillaceae; Brevibacillus; Brevibacillus thermoruber	UAn
	Bacteria; Proteobacteria; Alphaproteobacteria; Rhodospirillales; Acetobacteraceae; Caldovatus; Caldovatus sediminis	UAn
	Bacteria; Actinobacteria; Actinomycetia; Micrococcales; Cellulomonadaceae; Cellulomonas; Cellulomonas gelida	UAn
	Bacteria; Firmicutes; Clostridia; Eubacteriales; Clostridiaceae; Clostridium; Clostridium chromiireducens	UAn
	Bacteria; Firmicutes; Clostridia; Eubacteriales; Clostridiaceae; Clostridium; Clostridium puniceum	UAn
	Bacteria; Firmicutes; Clostridia; Eubacteriales; Lachnospiraceae; Coprococcus; Coprococcus eutactus	UAn
	Bacteria; Actinobacteria; Actinomycetia; Cryptosporangiales; Cryptosporangiaceae; Cryptosporangium; Cryptosporangium eucalypti	UAn
	Bacteria; Firmicutes; Clostridia; Eubacteriales; Lachnospiraceae; Enterocloster; Enterocloster asparagiformis	UAn
	Bacteria; Firmicutes; Bacilli; Lactobacillales; Lactobacillaceae; Lactobacillus; Lactobacillus acidophilus	UAn
	Bacteria; Verrucomicrobia; Verrucomicrobiae; Verrucomicrobiales; Verrucomicrobiaceae; Luteolibacter; Luteolibacter flavescens	UAn
	Bacteria; Firmicutes; Bacilli; Bacillales; Bacillaceae; Lysinibacillus; Lysinibacillus alkaliphilus	UAn
	Bacteria; Firmicutes; Bacilli; Bacillales; Bacillaceae; Metabacillus; Metabacillus herbersteinensis	UAn
	Bacteria; Proteobacteria; Alphaproteobacteria; Hyphomicrobiales; Methylobacteriaceae; Methylobacterium; Methylobacterium indicum	UAn
	Bacteria; Proteobacteria; Alphaproteobacteria; Hyphomicrobiales; Beijerinckiaceae; Methylocella; Methylocella tundrae	UAn
	Bacteria; Actinobacteria; Actinomycetia; Micromonosporales; Micromonosporaceae; Micromonospora; Micromonospora rhizosphaerae	UAn
	Bacteria; Firmicutes; Bacilli; Bacillales; Bacillaceae; Neobacillus; Neobacillus mesonae	UAn
	Bacteria; Planctomycetes; Planctomycetia; Isosphaerales; Isosphaeraceae; Paludisphaera; Paludisphaera borealis	UAn
	Bacteria; Firmicutes; Clostridia; Eubacteriales; Peptococcaceae; Pelotomaculum; Pelotomaculum thermopropionicum	UAn
	Bacteria; Bacteroidetes; Bacteroidia; Marinilabiliales; Prolixibacteraceae; Prolixibacter; Prolixibacter denitrificans	UAn
	Bacteria; Proteobacteria; Betaproteobacteria; Burkholderiales; Alcaligenaceae; Pusillimonas; Pusillimonas noertemannii	UAn
	Bacteria; Firmicutes; Bacilli; Bacillales; Bacillaceae; Saccharococcus; Saccharococcus thermophilus	UAn
	Bacteria; Actinobacteria; Actinomycetia; Pseudonocardiales; Pseudonocardiaceae; Saccharopolyspora; Saccharopolyspora halophila	UAn
	Bacteria; Actinobacteria; Actinomycetia; Streptomycetales; Streptomycetaceae; Streptomyces; Streptomyces canalis	UAn
	Bacteria; Actinobacteria; Actinomycetia; Streptomycetales; Streptomycetaceae; Streptomyces; Streptomyces clavuligerus	UAn
	Bacteria; Actinobacteria; Actinomycetia; Streptomycetales; Streptomycetaceae; Streptomyces; Streptomyces nodosus	UAn
	Bacteria; Firmicutes; Clostridia; Eubacteriales; Lachnospiraceae; Abyssivirga; Abyssivirga alkaniphila	UAn
	Bacteria; Actinobacteria; Actinomycetia; Streptosporangiales; Thermomonosporaceae; Actinocorallia; Actinocorallia glomerata	UAn
	Bacteria; Firmicutes; Bacilli; Bacillales; Bacillaceae; Alkalihalobacillus; Alkalihalobacillus pseudalcaliphilus	UAn
	Bacteria; Firmicutes; Bacilli; Bacillales; Bacillaceae; Alkalihalobacillus; Alkalihalobacillus shacheensis	UAn
	Bacteria; Firmicutes; Bacilli; Bacillales; Bacillaceae; Anaerobacillus; Anaerobacillus alkaliphilus	UAn
	Bacteria; Firmicutes; Bacilli; Bacillales; Bacillaceae; Aquibacillus; Aquibacillus halophilus	UAn
	Bacteria; Firmicutes; Bacilli; Bacillales; Bacillaceae; Rossellomorea; Bacillus aquimaris	UAn
	Bacteria; Firmicutes; Bacilli; Bacillales; Bacillaceae; Bacillus; Bacillus kexueae	UAn
	Bacteria; Firmicutes; Bacilli; Bacillales; Bacillaceae; Sutcliffiella; Bacillus zhanjiangensis	UAn
	Bacteria; Proteobacteria; Alphaproteobacteria; Caulobacterales; Caulobacteraceae; Brevundimonas; Brevundimonas halotolerans	UAn
	Bacteria; Firmicutes; Bacilli; Bacillales; Bacillaceae; Calculibacillus; Calculibacillus koreensis	UAn
	Bacteria; Firmicutes; Bacilli; Bacillales; Bacillaceae; Caldibacillus; Caldibacillus lycopersici	UAn
	Bacteria; Chlamydiae; Chlamydiia; Chlamydiales; Chlamydiaceae; Chlamydia; Chlamydia caviae	UAn
	Bacteria; Proteobacteria; Gammaproteobacteria; Enterobacterales; Enterobacteriaceae; Citrobacter; Citrobacter koseri	UAn
	Bacteria; Firmicutes; Clostridia; Eubacteriales; Clostridiaceae; Clostridium; Clostridium autoethanogenum	UAn
	Bacteria; Firmicutes; Clostridia; Eubacteriales; Clostridiaceae; Clostridium; Clostridium isatidis	UAn
	Bacteria; Firmicutes; Clostridia; Eubacteriales; Peptococcaceae; Desulfosporosinus; Desulfosporosinus burensis	UAn
	Bacteria; Firmicutes; Bacilli; Bacillales; Bacillaceae; Fermentibacillus; Fermentibacillus polygoni	UAn
	Bacteria; Proteobacteria; Gammaproteobacteria; Oceanospirillales; Halomonadaceae; Halomonas; Halomonas mongoliensis	UAn
	Bacteria; Firmicutes; Clostridia; Halanaerobiales; Halanaerobiaceae; Halothermothrix; Halothermothrix orenii	UAn
	Bacteria; Firmicutes; Clostridia; Eubacteriales; Clostridiaceae; Hathewaya; Hathewaya histolytica	UAn
	Bacteria; Proteobacteria; Gammaproteobacteria; Xanthomonadales; Xanthomonadaceae; Lysobacter; Lysobacter novalis	UAn
	Bacteria; Firmicutes; Bacilli; Bacillales; Paenibacillaceae; Paenibacillus; Paenibacillus albilobatus	UAn
	Bacteria; Firmicutes; Bacilli; Bacillales; Paenibacillaceae; Paenibacillus; Paenibacillus chungangensis	UAn
	Bacteria; Actinobacteria; Actinomycetia; Kineosporiales; Kineosporiaceae; Pseudokineococcus; Pseudokineococcus lusitanus	UAn
	Bacteria; Proteobacteria; Gammaproteobacteria; Pseudomonadales; Pseudomonadaceae; Pseudomonas; Pseudomonas fluvialis	UAn
	Bacteria; Proteobacteria; Gammaproteobacteria; Pseudomonadales; Moraxellaceae; Psychrobacter; Psychrobacter fulvigenes	UAn
	Bacteria; Proteobacteria; Gammaproteobacteria; Oceanospirillales; Saccharospirillaceae; Reinekea; Reinekea marina	UAn
	Bacteria; Proteobacteria; Alphaproteobacteria; Hyphomicrobiales; Rhizobiaceae; Rhizobium; Rhizobium flavum	UAn
	Bacteria; Actinobacteria; Actinomycetia; Corynebacteriales; Nocardiaceae; Rhodococcus; Rhodococcus nanhaiensis	UAn
	Bacteria; Planctomycetes; Planctomycetia; Planctomycetales; Planctomycetaceae; Rubinisphaera; Rubinisphaera brasiliensis	UAn
	Bacteria; Proteobacteria; Alphaproteobacteria; Rhodospirillales; Rhodospirillaceae; Taonella; Taonella mepensis	UAn
	Bacteria; Actinobacteria; Actinomycetia; Streptosporangiales; Thermomonosporaceae; Actinoallomurus; Actinoallomurus coprocola	UAn
	Bacteria; Proteobacteria; Deltaproteobacteria; Myxococcales; Archangiaceae; Archangium; Archangium gephyra	UAn
	Bacteria; Firmicutes; Bacilli; Bacillales; Paenibacillaceae; Brevibacillus; Brevibacillus gelatini	UAn
	Bacteria; Proteobacteria; Gammaproteobacteria; Chromatiales; Ectothiorhodospiraceae; Ectothiorhodosinus; Ectothiorhodosinus mongolicus	UAn
	Bacteria; Chlamydiae; Chlamydiia; Parachlamydiales; Criblamydiaceae; Estrella; Estrella lausannensis	UAn
	Bacteria; Firmicutes; Bacilli; Bacillales; Bacillaceae; Geobacillus; Geobacillus stearothermophilus	UAn
	Bacteria; Firmicutes; Clostridia; Eubacteriales; Heliobacteriaceae; Heliophilum; Heliophilum fasciatum	UAn
	Bacteria; Proteobacteria; Gammaproteobacteria; Legionellales; Legionellaceae; Legionella; Legionella santicrucis	UAn
	Bacteria; Proteobacteria; Gammaproteobacteria; Oceanospirillales; Oceanospirillaceae; Marinospirillum; Marinospirillum alkaliphilum	UAn
	Bacteria; Firmicutes; Clostridia; Thermoanaerobacterales; Thermoanaerobacteraceae; Moorella; Moorella thermoautotrophica	UAn
	Bacteria; Firmicutes; Bacilli; Bacillales; Paenibacillaceae; Paenibacillus; Paenibacillus liaoningensis	UAn
	Bacteria; Proteobacteria; Oligoflexia; Bacteriovoracales; Bacteriovoracaceae; Peredibacter; Peredibacter starrii	UAn
	Bacteria; Firmicutes; Bacilli; Bacillales; Planococcaceae; Planococcus; Planococcus salinus	UAn
	Bacteria; Firmicutes; Bacilli; Bacillales; Bacillaceae; Pontibacillus; Pontibacillus salipaludis	UAn
	Bacteria; Proteobacteria; Alphaproteobacteria; Hyphomicrobiales; Phyllobacteriaceae; Pseudohoeflea; Pseudohoeflea suaedae	UAn
	Bacteria; Actinobacteria; Actinomycetia; Pseudonocardiales; Pseudonocardiaceae; Saccharothrix; Saccharothrix longispora	UAn
	Bacteria; Actinobacteria; Actinomycetia; Glycomycetales; Glycomycetaceae; Stackebrandtia; Stackebrandtia cavernae	UAn
	Bacteria; Firmicutes; Bacilli; Bacillales; Bacillaceae; Terribacillus; Terribacillus aidingensis	UAn
	Bacteria; Firmicutes; Bacilli; Bacillales; Bacillaceae; Terribacillus; Terribacillus halophilus	UAn
	Bacteria; Proteobacteria; Gammaproteobacteria; Pasteurellales; Pasteurellaceae; Pasteurellaceae_unclassified_g; [Actinobacillus] rossii	SAn
	Bacteria; Firmicutes; Bacilli; Bacillales; Bacillaceae; Aidingibacillus; Aidingibacillus halophilus	SAn
	Bacteria; Firmicutes; Clostridia; Eubacteriales; Eubacteriaceae; Alkalibacter; Alkalibacter saccharofermentans	SAn
	Bacteria; Firmicutes; Clostridia; Eubacteriales; Oscillospiraceae; Anaerotruncus; Anaerotruncus colihominis	SAn
	Bacteria; Firmicutes; Bacilli; Bacillales; Bacillaceae; Siminovitchia; Bacillus composti	SAn
	Bacteria; Bacteroidetes; Bacteroidia; Bacteroidales; Bacteroidaceae; Bacteroides; Bacteroides mediterraneensis	SAn
	Bacteria; Bacteroidetes; Bacteroidia; Bacteroidales; Bacteroidaceae; Bacteroides; Bacteroides oleiciplenus	SAn
	Bacteria; Bacteroidetes; Bacteroidia; Bacteroidales; Bacteroidaceae; Bacteroides; Bacteroides rodentium	SAn
	Bacteria; Firmicutes; Bacilli; Bacillales; Paenibacillaceae; Brevibacillus; Brevibacillus agri	SAn
	Bacteria; Firmicutes; Bacilli; Bacillales; Paenibacillaceae; Brevibacillus; Brevibacillus aydinogluensis	SAn
	Bacteria; Firmicutes; Bacilli; Bacillales; Paenibacillaceae; Brevibacillus; Brevibacillus limnophilus	SAn
	Bacteria; Proteobacteria; Betaproteobacteria; Burkholderiales; Burkholderiaceae; Caballeronia; Caballeronia arvi	SAn
	Bacteria; Firmicutes; Clostridia; Eubacteriales; Symbiobacteriaceae; Caldinitratiruptor; Caldinitratiruptor microaerophilus	SAn
	Bacteria; Firmicutes; Bacilli; Bacillales; Bacillaceae; Schinkia; Calidifontibacillus oryziterrae	SAn
	Bacteria; Firmicutes; Clostridia; Eubacteriales; Clostridiales Family XVI. Incertae Sedis; Carboxydocella; Carboxydocella manganica	SAn
	Bacteria; Firmicutes; Clostridia; Eubacteriales; Clostridiaceae; Clostridium; Clostridium cellulovorans	SAn
	Bacteria; Firmicutes; Clostridia; Eubacteriales; Clostridiaceae; Clostridium; Clostridium saccharobutylicum	SAn
	Bacteria; Firmicutes; Bacilli; Bacillales; Paenibacillaceae; Cohnella; Cohnella candidum	SAn
	Bacteria; Firmicutes; Clostridia; Eubacteriales; Peptococcaceae; Desulfosporosinus; Desulfosporosinus lacus	SAn
	Bacteria; Firmicutes; Clostridia; Eubacteriales; Peptococcaceae; Desulfotomaculum; Desulfotomaculum defluvii	SAn
	Bacteria; Proteobacteria; Alphaproteobacteria; Hyphomicrobiales; Devosiaceae; Devosia; Devosia neptuniae	SAn
	Bacteria; Firmicutes; Clostridia; Eubacteriales; Lachnospiraceae; Dorea; Dorea longicatena	SAn
	Bacteria; Proteobacteria; Gammaproteobacteria; Xanthomonadales; Rhodanobacteraceae; Dyella; Dyella humi	SAn
	Bacteria; Actinobacteria; Coriobacteriia; Eggerthellales; Eggerthellaceae; Eggerthella; Eggerthella lenta	SAn
	Bacteria; Firmicutes; Bacilli; Bacillales; Bacillaceae; Falsibacillus; Falsibacillus albus	SAn
	Bacteria; Firmicutes; Bacilli; Bacillales; Paenibacillaceae; Fontibacillus; Fontibacillus solani	SAn
	Bacteria; Firmicutes; Bacilli; Bacillales; Bacillaceae; Geobacillus; Geobacillus thermocatenulatus	SAn
	Bacteria; Firmicutes; Clostridia; Eubacteriales; Clostridiaceae; Geosporobacter; Geosporobacter subterraneus	SAn
	Bacteria; Firmicutes; Bacilli; Bacillales; Bacillaceae; Gracilibacillus; Gracilibacillus halotolerans	SAn
	Bacteria; Actinobacteria; Actinomycetia; Propionibacteriales; Kribbellaceae; Kribbella; Kribbella catacumbae	SAn
	Bacteria; Firmicutes; Bacilli; Lactobacillales; Lactobacillaceae; Lactobacillus; Lactobacillus amylolyticus	SAn
	Bacteria; Firmicutes; Bacilli; Lactobacillales; Lactobacillaceae; Ligilactobacillus; Ligilactobacillus hayakitensis	SAn
	Bacteria; Firmicutes; Clostridia; Thermoanaerobacterales; Thermoanaerobacterales Family IV. Incertae Sedis; Mahella; Mahella australiensis	SAn
	Bacteria; Firmicutes; Bacilli; Bacillales; Staphylococcaceae; Mammaliicoccus; Mammaliicoccus sciuri	SAn
	Bacteria; Bacteroidetes; Bacteroidia; Bacteroidales; Prevotellaceae; Metaprevotella; Metaprevotella massiliensis	SAn
	Bacteria; Proteobacteria; Alphaproteobacteria; Hyphomicrobiales; Beijerinckiaceae; Methylocapsa; Methylocapsa aurea	SAn
	Bacteria; Proteobacteria; Gammaproteobacteria; Pseudomonadales; Moraxellaceae; Moraxella; Moraxella osloensis	SAn
	Bacteria; Proteobacteria; Alphaproteobacteria; Rhodospirillales; Rhodospirillaceae; Oceanibaculum; Oceanibaculum pacificum	SAn
	Bacteria; Firmicutes; Bacilli; Bacillales; Bacillaceae; Oceanobacillus; Oceanobacillus caeni	SAn
	Bacteria; Firmicutes; Bacilli; Bacillales; Bacillaceae; Oceanobacillus; Oceanobacillus sojae	SAn
	Bacteria; Firmicutes; Bacilli; Bacillales; Bacillaceae; Ornithinibacillus; Ornithinibacillus bavariensis	SAn
	Bacteria; Firmicutes; Bacilli; Bacillales; Paenibacillaceae; Paenibacillus; Paenibacillus agaridevorans	SAn
	Bacteria; Firmicutes; Bacilli; Bacillales; Paenibacillaceae; Paenibacillus; Paenibacillus doosanensis	SAn
	Bacteria; Firmicutes; Bacilli; Bacillales; Paenibacillaceae; Paenibacillus; Paenibacillus pinistramenti	SAn
	Bacteria; Firmicutes; Bacilli; Bacillales; Paenibacillaceae; Paenibacillus; Paenibacillus rigui	SAn
	Bacteria; Firmicutes; Bacilli; Bacillales; Paenibacillaceae; Paenibacillus; Paenibacillus woosongensis	SAn
	Bacteria; Actinobacteria; Coriobacteriia; Coriobacteriales; Coriobacteriaceae; Parvibacter; Parvibacter caecicola	SAn
	Bacteria; Firmicutes; Clostridia; Eubacteriales; Peptococcaceae; Pelotomaculum; Pelotomaculum propionicicum	SAn
	Bacteria; Firmicutes; Tissierellia; Tissierellales; Peptoniphilaceae; Peptoniphilus; Peptoniphilus ivorii	SAn
	Bacteria; Firmicutes; Bacilli; Bacillales; Bacillaceae; Peribacillus; Peribacillus loiseleuriae	SAn
	Bacteria; Bacteroidetes; Bacteroidia; Bacteroidales; Bacteroidales_unclassified_f; Phocaeicola; Phocaeicola dorei	SAn
	Bacteria; Proteobacteria; Gammaproteobacteria; Pseudomonadales; Pseudomonadaceae; Pseudomonas; Pseudomonas stutzeri	SAn
	Bacteria; Actinobacteria; Actinomycetia; Pseudonocardiales; Pseudonocardiaceae; Pseudonocardia; Pseudonocardia tritici	SAn
	Bacteria; Proteobacteria; Gammaproteobacteria; Xanthomonadales; Xanthomonadaceae; Pseudoxanthomonas; Pseudoxanthomonas koreensis	SAn
	Bacteria; Actinobacteria; Actinomycetia; Actinomycetales; Actinomycetaceae; Schaalia; Schaalia canis	SAn
	Bacteria; Proteobacteria; Betaproteobacteria; Nitrosomonadales; Gallionellaceae; Sideroxydans; Sideroxydans lithotrophicus	SAn
	Bacteria; Firmicutes; Negativicutes; Selenomonadales; Sporomusaceae; Sporomusa; Sporomusa silvacetica	SAn
	Bacteria; Firmicutes; Bacilli; Bacillales; Planococcaceae; Sporosarcina; Sporosarcina siberiensis	SAn
	Bacteria; Proteobacteria; Gammaproteobacteria; Aeromonadales; Succinivibrionaceae; Succinatimonas; Succinatimonas hippei	SAn
	Bacteria; Firmicutes; Clostridia; Eubacteriales; Syntrophomonadaceae; Syntrophomonas; Syntrophomonas zehnderi	SAn
	Bacteria; Firmicutes; Clostridia; Eubacteriales; Clostridiales Family XVII. Incertae Sedis; Thermaerobacter; Thermaerobacter composti	SAn
	Bacteria; Firmicutes; Bacilli; Bacillales; Thermoactinomycetaceae; Thermoactinomyces; Thermoactinomyces intermedius	SAn
	Bacteria; Firmicutes; Clostridia; Thermoanaerobacterales; Thermoanaerobacteraceae; Thermoanaerobacter; Thermoanaerobacter brockii	SAn
	Bacteria; Firmicutes; Bacilli; Bacillales; Bacillaceae; Virgibacillus; Virgibacillus sediminis	SAn
	Bacteria; Firmicutes; Bacilli; Bacillales; Paenibacillaceae; Xylanibacillus; Xylanibacillus composti	SAn
	Bacteria; Actinobacteria; Actinomycetia; Bifidobacteriales; Bifidobacteriaceae; Aeriscardovia; Aeriscardovia aeriphila	SAn
	Bacteria; Proteobacteria; Betaproteobacteria; Burkholderiales; Burkholderiaceae; Cupriavidus; Cupriavidus necator	SAn
	Bacteria; Firmicutes; Bacilli; Lactobacillales; Lactobacillaceae; Lactobacillus; Lactobacillus helveticus	SAn
	Bacteria; Firmicutes; Bacilli; Lactobacillales; Streptococcaceae; Lactococcus; Lactococcus taiwanensis	SAn
	Bacteria; Firmicutes; Bacilli; Lactobacillales; Lactobacillaceae; Limosilactobacillus; Limosilactobacillus gastricus	SAn
	Bacteria; Firmicutes; Bacilli; Lactobacillales; Lactobacillaceae; Pediococcus; Pediococcus pentosaceus	SAn
	Bacteria; Firmicutes; Clostridia; Eubacteriales; Syntrophomonadaceae; Syntrophomonas; Syntrophomonas sapovorans	SAn
	Bacteria; Firmicutes; Bacilli; Lactobacillales; Lactobacillaceae; Companilactobacillus; Companilactobacillus insicii	SAn
	Bacteria; Firmicutes; Bacilli; Lactobacillales; Enterococcaceae; Enterococcus; Enterococcus avium	SAn
	Bacteria; Firmicutes; Bacilli; Bacillales; Bacillaceae; Metabacillus; Metabacillus litoralis	SAn
	Bacteria; Bacteroidetes; Bacteroidia; Bacteroidales; Paludibacteraceae; Paludibacter; Paludibacter jiangxiensis	SAn
	Bacteria; Firmicutes; Clostridia; Eubacteriales; Peptostreptococcaceae; Peptostreptococcus; Peptostreptococcus russellii	SAn
	Bacteria; Firmicutes; Bacilli; Bacillales; Bacillaceae; Anoxybacillus; Anoxybacillus amylolyticus	SAn
	Bacteria; Firmicutes; Bacilli; Lactobacillales; Carnobacteriaceae; Granulicatella; Granulicatella balaenopterae	SAn
	Bacteria; Firmicutes; Bacilli; Bacillales; Paenibacillaceae; Paenibacillus; Paenibacillus kribbensis	SAn
	Bacteria; Actinobacteria; Actinomycetia; Corynebacteriales; Nocardiaceae; Rhodococcus; Rhodococcus coprophilus	SAn
	Bacteria; Actinobacteria; Actinomycetia; Streptosporangiales; Thermomonosporaceae; Actinomadura; Actinomadura fibrosa	SAn
	Bacteria; Firmicutes; Bacilli; Lactobacillales; Lactobacillaceae; Leuconostoc; Leuconostoc mesenteroides	SAn
	Bacteria; Firmicutes; Bacilli; Lactobacillales; Lactobacillaceae; Loigolactobacillus; Loigolactobacillus rennini	SAn
	Bacteria; Firmicutes; Clostridia; Eubacteriales; Oscillospiraceae; Ruminococcus; Ruminococcus albus	SAn
	Bacteria; Firmicutes; Bacilli; Bacillales; Bacillaceae; Sediminibacillus; Sediminibacillus albus	SAn
	Bacteria; Firmicutes; Bacilli; Bacillales; Alicyclobacillaceae; Tumebacillus; Tumebacillus lipolyticus	SAn
